# Supplementary material for: Optimization of competitive supply chains with retailers’ horizontal cooperation and consumers’ green preference
Source: Environ Sci Pollut Res Int. 2021 Jul 16;28(48):68426–47. doi: 10.1007/s11356-021-14192-y (PMC8718387; doi:10.1007/s11356-021-14192-y)
Supplement: Supplementary file 1 — (M 2 kb)Chen [file 11356_2021_14192_MOESM1_ESM.m]

>> %% 
% Supply chain game models without cooperation
syms a miu g p1 p2 r w1 w2 k
R1=(p1-w1)*(a*miu-p1/(1-r)+r*p2/(1-r)-k*g);
diff(R1,p1)
diff(R1,p1,2)
R2=(p2-w2)*(a*(1-miu)-p2/(1-r)+r*p1/(1-r)+k*g);
diff(R2,p2)
diff(R2,p2,2)
[p1,p2]=solve(diff(R1,p1),diff(R2,p2),p1,p2);
M1=w1*(a*miu-p1/(1-r)+r*p2/(1-r)-k*g);
diff(M1,w1)
diff(M1,w1,2)
M2=w2*(a*(1-miu)-p2/(1-r)+r*p1/(1-r)+k*g)-g^2;
diff(M2,w2)
diff(M2,w2,2)
diff(M2,g)
diff(M2,g,2)
diff(diff(M2,w2),g)
%w12=w1**,w22=w2**,p12=p1**,p22=p2**,D12=D1**,D22=D2**,g2=g**,R12=¦°R1**,R22=¦°R2**,M12=¦°M1**,M22=¦°M2**
[w12,w22,g2]=solve(diff(M1,w1),diff(M2,w2),diff(M2,g),w1,w2,g);
%Substituting the above results,into p12,p22,D12,D22,M12,M22,R12,R22
p12 =-(2*w12 + 2*a*miu - 2*g2*k + a*r + r*w22 - a*r^2 - g2*k*r^2 - 3*a*miu*r + 3*g2*k*r + a*miu*r^2)/(r^2 - 4);
p22 =-(2*a + 2*w22 - 2*a*miu + 2*g2*k - 2*a*r + r*w12 + g2*k*r^2 + 3*a*miu*r - 3*g2*k*r - a*miu*r^2)/(r^2 - 4);
D12=(a*miu-p12/(1-r)+r*p22/(1-r)-k*g2);
D22=(a*(1-miu)-p22/(1-r)+r*p12/(1-r)+k*g2);
R12=(p12-w12)*(a*miu-p12/(1-r)+r*p22/(1-r)-k*g2);
R22=(p22-w22)*(a*(1-miu)-p22/(1-r)+r*p12/(1-r)+k*g2);
M12=w12*(a*miu-p12/(1-r)+r*p22/(1-r)-k*g2);
M22=w22*(a*(1-miu)-p22/(1-r)+r*p12/(1-r)+k*g2)-g2^2;
%% 
%Supply chain game models under cooperation
syms a miu g p1 p2 r w1 w2 k
R=(p1-w1)*(a*miu-p1/(1-r)+r*p2/(1-r)-k*g)+(p2-w2)*(a*(1-miu)-p2/(1-r)+r*p1/(1-r)+k*g);
diff(R,p1)
diff(R,p1,2)
diff(R,p2)
diff(R,p2,2)
diff(diff(R,p1),p2)
[p1,p2]=solve(diff(R,p1),diff(R,p2),p1,p2);
M1=w1*(a*miu-p1/(1-r)+r*p2/(1-r)-k*g);
M2=w2*(a*(1-miu)-p2/(1-r)+r*p1/(1-r)+k*g)-g^2;
diff(M1,w1)
diff(M1,w1,2)
diff(M2,w2)
diff(M2,w2,2)
diff(M2,g)
diff(M2,g,2)
diff(diff(M2,w2),g)
%w11=w1*,w21=w2*,g1=g*,p11=p1*,p21=p2*,D11=D1*,D21=D2*,R=¦°R*,R11=¦°R1*,R21=¦°R2*,M11=¦°M1*,M21=¦°M2*
[w11,w21,g1]=solve(diff(M1,w1),diff(M2,w2),diff(M2,g),w1,w2,g);
%Substituting the above results,into p1,p2,M1,M2,R
p11 =(w11 + a*miu - g1*k + a*r + r*w11 - a*miu*r + g1*k*r)/(2*(r + 1));
p21 =(a + w21 - a*miu + g1*k + r*w21 + a*miu*r - g1*k*r)/(2*(r + 1));
D11=a*miu-p11/(1-r)+r*p21/(1-r)-k*g1;
D21=a*(1-miu)-p21/(1-r)+r*p11/(1-r)+k*g1;
M11=w11*(a*miu-p11/(1-r)+r*p21/(1-r)-k*g1);
M21=w21*(a*(1-miu)-p21/(1-r)+r*p11/(1-r)+k*g1)-g1^2;
R=(p11-w11)*(a*miu-p11/(1-r)+r*p21/(1-r)-k*g1)+(p21-w21)*(a*(1-miu)-p21/(1-r)+r*p11/(1-r)+k*g1);
syms lamda
R11=(lamda)*R;         %R11>=R12
R21=(1-lamda)*R;       %R21>=R22
%% 
%Differences of optimal solutions between cooperation and noncooperation
%g1=g*,g2=g**
%p11=p1*,p12=p1**,p21=p2*,p22=p2**;
%w11=w1*,w12=w1**,w21=w2*,w22=w2**;
%M11=¦°M1*,M12=¦°M1**,M21=¦°M2*,M22=¦°M2**
%R11=¦°R1*,R12=¦°R1**£¬R21=¦°R2*,R22=¦°R2**,R=¦°R*
Dg=g1-g2;
Dw1=w11-w12;
Dw2=w21-w22;
Dp1=p11-p12;
Dp2=p21-p22;
DM1=M11-M12;
DM2=M21-M22;
DR1=R11-R12;
DR2=R21-R22;
DR=R-R12-R22;
