# Supplementary material for: Optimization of competitive supply chains with retailers’ horizontal cooperation and consumers’ green preference
Source: Environ Sci Pollut Res Int. 2021 Jul 16;28(48):68426–47. doi: 10.1007/s11356-021-14192-y (PMC8718387; doi:10.1007/s11356-021-14192-y)
Supplement: Supplementary file 2 — (M 32 kb) [file 11356_2021_14192_MOESM2_ESM.m]

%% 
%Variation of each variable with r
%p11=p1*,p12=p1**,p21=p2*,p22=p2**;
syms a k r
a=10;miu=0.4;k=2;r=(0:0.05:1);
theta=2*power(k,2)*power(r,4) - 5*power(k,2)*power(r,3) - 3*power(k,2)*power(r,2) + 14*power(k,2)*r - 8*power(k,2) + 8*r.^5 + 16*power(r,4) - 34*power(r,3) - 68*power(r,2) + 32*r + 64;
v=power(k,2)*power(r,2) - 3*power(k,2)*r + 2*power(k,2) + 4*power(r,2) - 16;
L=8*a*miu + 4*a*r - a*power(k,2) - 4*a*miu*r + a*power(k,2)*r;
m=8*a - 8*a*miu - 3*a*power(r,2) + 6*a*miu*r + 3*a*miu*power(r,2) - 2*a*miu*power(r,3);
n=2*a*power(k,2) - 12*a*r - 16*a*miu + 4*a*power(r,3) + a*power(k,2)*power(r,2) + 12*a*miu*r - 3*a*power(k,2)*r + 6*a*miu*power(r,2) - 4*a*miu*power(r,3);
H=2*a - 2*a*miu + a*miu*r;
J=a*miu + a*r - a*miu*r;

%Trends of prices
p11 =(J + ((r - 1).*L)./v + (r.*(r - 1).*L)./v - (power(k,2)*(r - 1).*H)./v + (power(k,2)*r.*(r - 1).*H)./v)./(2*r + 2);
p12 =-(a*(1-r).*(miu*(2-r)+r) + (2*power(k,2)*(r - 1).*m)./theta + (2*(r - 1).*(r + 2).*n)./theta + (power(k,2)*power(r,2).*(r - 1).*m)./theta - (3*power(k,2)*r.*(r - 1).*m)./theta - (2*r.*(r - 1).*(r + 2).*m)./theta)./(power(r,2) - 4);
p21 =(a - a*miu + a*miu*r + (4*(r - 1).*H)./v + (4*r.*(r - 1).*H)./v + (power(k,2)*(r - 1).*H)./v - (power(k,2)*r.*(r - 1).*H)./v)./(2*r + 2);
p22 =(a*(1-r).*( miu*(2-r)-2) + (2*power(k,2)*(r - 1).*m)./theta + (4*(r - 1).*(r + 2).*m)./theta - (r.*(r - 1).*(r + 2).*n)./theta + (power(k,2)*power(r,2).*(r - 1).*m)./theta - (3*power(k,2)*r.*(r - 1).*m)./theta)./(power(r,2) - 4);

plot(r,p11)
hold on
plot(r,p12)
plot(r,p21)
plot(r,p22)
%% 
%Variation of each variable with k
%p11=p1*,p12=p1**,p21=p2*,p22=p2**;
syms a k r
a=10;miu=0.4;k=(0:0.1:2);r=0.5;
A=(8*miu + 4*r - 4*miu*r + power(k,2)*r - power(k,2));
B=(4*r + power(k,2)*r - power(k,2) + 8);
C=(12*miu*r - 12*r - 16*miu - 3*power(k,2)*r + 6*miu*power(r,2) - 4*miu*power(r,3) + 2*power(k,2) + 4*power(r,3) + power(k,2)*power(r,2));
D=(- 2*power(r,3) + 3*power(r,2) + 6*r - 8);
E=(power(k,2)*power(r,2) - 3*power(k,2)*r + 2*power(k,2) + 4*power(r,3) + 6*power(r,2) - 12*r - 16);
F=(power(k,2)*power(r,2) - 3*power(k,2)*r + 2*power(k,2) + 4*power(r,3) + 8*power(r,2) - 8*r - 16);
G=(8*miu - 6*miu*r - 3*miu*power(r,2) + 2*miu*power(r,3) + 3*power(r,2) - 8);
H=(24*miu + 20*r - 20*miu*r + 3*power(k,2)*r- 3*power(k,2) - 12*miu*power(r,2) + 8*miu*power(r,3)  - 8*power(r,3) + 2*power(k,2)*power(r,2) - 2*power(k,2)*power(r,3));
I=(24*miu - 20*miu*r + power(k,2)*r - 12*miu*power(r,2) + 8*miu*power(r,3) + 12*power(r,2) - power(k,2)*power(r,2) - 24);
J=(- power(r,3) + power(r,2) + 3*r - 3);

%Trends of prices
%Trends of prices
p11=(a*H)./(2*(- power(r,2) + r + 2)*B);
p12=(2*a*J*C)./(D*E);
p21=-(a*I)./(2*(- power(r,2) + r + 2)*B);
p22=(4*a*J*G)./(D*E); 
plot(k,p11)
hold on
plot(k,p12)
plot(k,p21)
plot(k,p22)
%% 
%Variation of each variable with r
%w11=w1*,w12=w1**,w21=w2*,w22=w2**;
syms a k r
a=10;miu=0.4;k=2;r=(0:0.05:1);
theta=2*power(k,2)*power(r,4) - 5*power(k,2)*power(r,3) - 3*power(k,2)*power(r,2) + 14*power(k,2)*r - 8*power(k,2) + 8*r.^5 + 16*power(r,4) - 34*power(r,3) - 68*power(r,2) + 32*r + 64;
v=power(k,2)*power(r,2) - 3*power(k,2)*r + 2*power(k,2) + 4*power(r,2) - 16;
L=8*a*miu + 4*a*r - a*power(k,2) - 4*a*miu*r + a*power(k,2)*r;
m=8*a - 8*a*miu - 3*a*power(r,2) + 6*a*miu*r + 3*a*miu*power(r,2) - 2*a*miu*power(r,3);
n=2*a*power(k,2) - 12*a*r - 16*a*miu + 4*a*power(r,3) + a*power(k,2)*power(r,2) + 12*a*miu*r - 3*a*power(k,2)*r + 6*a*miu*power(r,2) - 4*a*miu*power(r,3);
H=2*a - 2*a*miu + a*miu*r;
J=a*miu + a*r - a*miu*r;

%Trends of prices
w11 =((r - 1).*L)./v;
w12 =((r - 1).*(r + 2).*n)./theta;
w21 =(4*(r - 1).*H)./v;
w22 =-(2*(r - 1).*(r + 2).*m)./theta;

plot(r,w11)
hold on
plot(r,w12)
plot(r,w21)
plot(r,w22)
%% 
%Variation of each variable with k
%w11=w1*,w12=w1**,w21=w2*,w22=w2**;
syms a k r
a=10,miu=0.4,k=(0:0.1:2),r=0.5;
A=(8*miu + 4*r - 4*miu*r + power(k,2)*r - power(k,2));
B=(4*r + power(k,2)*r - power(k,2) + 8);
C=(12*miu*r - 12*r - 16*miu - 3*power(k,2)*r + 6*miu*power(r,2) - 4*miu*power(r,3) + 2*power(k,2) + 4*power(r,3) + power(k,2)*power(r,2));
D=(- 2*power(r,3) + 3*power(r,2) + 6*r - 8);
E=(power(k,2)*power(r,2) - 3*power(k,2)*r + 2*power(k,2) + 4*power(r,3) + 6*power(r,2) - 12*r - 16);
F=(power(k,2)*power(r,2) - 3*power(k,2)*r + 2*power(k,2) + 4*power(r,3) + 8*power(r,2) - 8*r - 16);
G=(8*miu - 6*miu*r - 3*miu*power(r,2) + 2*miu*power(r,3) + 3*power(r,2) - 8);
H=(24*miu + 20*r - 20*miu*r + 3*power(k,2)*r- 3*power(k,2) - 12*miu*power(r,2) + 8*miu*power(r,3)  - 8*power(r,3) + 2*power(k,2)*power(r,2) - 2*power(k,2)*power(r,3));
I=(24*miu - 20*miu*r + power(k,2)*r - 12*miu*power(r,2) + 8*miu*power(r,3) + 12*power(r,2) - power(k,2)*power(r,2) - 24);
J=(- power(r,3) + power(r,2) + 3*r - 3);
K=power(k,4)* power((r-1),2)+ 8*power(k,2)*miu*( r-2)*power((r-1),2)+ 24*power(k,2)*r*(r-1)+32*miu*(1-miu) *(r-1) *power((r-2),2)+ 80*power(r,2) + 64;


%Trends of prices
w11 =(a*(r - 1)*A)./((r - 2)*B);
w12 =(a*(r - 1)*(r + 2)*C)./((2*power(r,2) + r - 4)*E);
w21 =(a*(4*r - 4)*(miu*r - 2*miu + 2))*power((r - 2)*B,-1);
w22 =(a*(2*r - 2)*(r + 2)*G)*power((2*power(r,2) + r - 4)*E,-1);

plot(k,w11)
hold on
plot(k,w12)
plot(k,w21)
plot(k,w22)
%% 
%Trends of greenness of green products
%g1=g*,g2=g**
%Variation of each variable with r
syms a k r
a=10,miu=0.4;k=2,r=(0:0.05:1);
theta=2*power(k,2)*power(r,4) - 5*power(k,2)*power(r,3) - 3*power(k,2)*power(r,2) + 14*power(k,2)*r - 8*power(k,2) + 8*r.^5 + 16*power(r,4) - 34*power(r,3) - 68*power(r,2) + 32*r + 64;
v=power(k,2)*power(r,2) - 3*power(k,2)*r + 2*power(k,2) + 4*power(r,2) - 16;
L=8*a*miu + 4*a*r - a*power(k,2) - 4*a*miu*r + a*power(k,2)*r;
m=8*a - 8*a*miu - 3*a*power(r,2) + 6*a*miu*r + 3*a*miu*power(r,2) - 2*a*miu*power(r,3);
n=2*a*power(k,2) - 12*a*r - 16*a*miu + 4*a*power(r,3) + a*power(k,2)*power(r,2) + 12*a*miu*r - 3*a*power(k,2)*r + 6*a*miu*power(r,2) - 4*a*miu*power(r,3);
H=2*a - 2*a*miu + a*miu*r;
J=a*miu + a*r - a*miu*r;
g1 =(k*(r - 1).*H)./v;
g2 =-(k*(r - 1).*m)./theta;
figure
plot(r,g1)
hold on
plot(r,g2)
%% 
%Trends of greenness of green products
%g1=g*,g2=g**
%Variation of each variable with  k
syms a k r miu
a=10,miu=0.4,k=(0:0.1:2);r=0.5;
A=(8*miu + 4*r - 4*miu*r + power(k,2)*r - power(k,2));
B=(4*r + power(k,2)*r - power(k,2) + 8);
C=(12*miu*r - 12*r - 16*miu - 3*power(k,2)*r + 6*miu*power(r,2) - 4*miu*power(r,3) + 2*power(k,2) + 4*power(r,3) + power(k,2)*power(r,2));
D=(- 2*power(r,3) + 3*power(r,2) + 6*r - 8);
E=(power(k,2)*power(r,2) - 3*power(k,2)*r + 2*power(k,2) + 4*power(r,3) + 6*power(r,2) - 12*r - 16);
F=(power(k,2)*power(r,2) - 3*power(k,2)*r + 2*power(k,2) + 4*power(r,3) + 8*power(r,2) - 8*r - 16);
G=(8*miu - 6*miu*r - 3*miu*power(r,2) + 2*miu*power(r,3) + 3*power(r,2) - 8);
H=(24*miu + 20*r - 20*miu*r + 3*power(k,2)*r- 3*power(k,2) - 12*miu*power(r,2) + 8*miu*power(r,3)  - 8*power(r,3) + 2*power(k,2)*power(r,2) - 2*power(k,2)*power(r,3));
I=(24*miu - 20*miu*r + power(k,2)*r - 12*miu*power(r,2) + 8*miu*power(r,3) + 12*power(r,2) - power(k,2)*power(r,2) - 24);
J=(- power(r,3) + power(r,2) + 3*r - 3);
K=power(k,4)* power((r-1),2)+ 8*power(k,2)*miu*( r-2)*power((r-1),2)+ 24*power(k,2)*r*(r-1)+32*miu*(1-miu) *(r-1) *power((r-2),2)+ 80*power(r,2) + 64

g2=(a*k*(r - 1)*G)./((2*power(r,2) + r - 4)*E);
g1=(a*k*(r - 1)*(miu*r - 2*miu + 2))./((r - 2)*B);
figure
plot(k,g1)
hold on
plot(k,g2)
%% 
%Variation of each variable with r
%D11=D1*,D12=D1**,D21=D2*,D22=D2**;
syms a k r
a=10;miu=0.4;k=2;r=(0:0.05:1);
theta=2*power(k,2)*power(r,4) - 5*power(k,2)*power(r,3) - 3*power(k,2)*power(r,2) + 14*power(k,2)*r - 8*power(k,2) + 8*r.^5 + 16*power(r,4) - 34*power(r,3) - 68*power(r,2) + 32*r + 64;
v=power(k,2)*power(r,2) - 3*power(k,2)*r + 2*power(k,2) + 4*power(r,2) - 16;
L=8*a*miu + 4*a*r - a*power(k,2) - 4*a*miu*r + a*power(k,2)*r;
m=8*a - 8*a*miu - 3*a*power(r,2) + 6*a*miu*r + 3*a*miu*power(r,2) - 2*a*miu*power(r,3);
n=2*a*power(k,2) - 12*a*r - 16*a*miu + 4*a*power(r,3) + a*power(k,2)*power(r,2) + 12*a*miu*r - 3*a*power(k,2)*r + 6*a*miu*power(r,2) - 4*a*miu*power(r,3);
H=2*a - 2*a*miu + a*miu*r;
J=a*miu + a*r - a*miu*r;
%Trends of demands
D11 =a*miu + (J + ((r - 1).*L)./v + (r.*(r - 1).*L)./v - (power(k,2)*(r - 1).*H)./v + (power(k,2)*r.*(r - 1).*H)./v)./((2*r + 2).*(r - 1)) - (power(k,2)*(r - 1).*H)./v - (r.*(a - a*miu + a*miu*r + (4*(r - 1).*H)./v + (4*r.*(r - 1).*H)./v + (power(k,2)*(r - 1).*H)./v - (power(k,2)*r.*(r - 1).*H)./v))./((2*r + 2).*(r - 1));
D12 =a*miu - (a*(1-r).*(miu*(2-r)+r) + (2*power(k,2)*(r - 1).*m)./theta + (2*(r - 1).*(r + 2).*n)./theta + (power(k,2)*power(r,2).*(r - 1).*m)./theta - (3*power(k,2)*r.*(r - 1).*m)./theta - (2*r.*(r - 1).*(r + 2).*m)./theta)./((power(r,2) - 4).*(r - 1)) - (r.*(a*(1-r).*( miu*(2-r)-2) + (2*power(k,2)*(r - 1).*m)./theta + (4*(r - 1).*(r + 2).*m)./theta - (r.*(r - 1).*(r + 2).*n)./theta + (power(k,2)*power(r,2).*(r - 1).*m)./theta - (3*power(k,2)*r.*(r - 1).*m)./theta))./((power(r,2) - 4).*(r - 1)) + (power(k,2)*(r - 1).*m)./theta;
D21 =(a - a*miu + a*miu*r + (4*(r - 1).*H)./v + (4*r.*(r - 1).*H)./v + (power(k,2)*(r - 1).*H)./v - (power(k,2)*r.*(r - 1).*H)./v)./((2*r + 2).*(r - 1)) - a*(miu - 1) + (power(k,2)*(r - 1).*H)./v - (r.*(J + ((r - 1).*L)./v + (r.*(r - 1).*L)./v - (power(k,2)*(r - 1).*H)./v + (power(k,2)*r.*(r - 1).*H)./v))./((2*r + 2).*(r - 1));
D22 =(a*(1-r).*( miu*(2-r)-2) + (2*power(k,2)*(r - 1).*m)./theta + (4*(r - 1).*(r + 2).*m)./theta - (r.*(r - 1).*(r + 2).*n)./theta + (power(k,2)*power(r,2).*(r - 1).*m)./theta - (3*power(k,2)*r.*(r - 1).*m)./theta)./((power(r,2) - 4).*(r - 1)) - a*(miu - 1) + (r.*(a*(1-r).*(miu*(2-r)+r) + (2*power(k,2)*(r - 1).*m)./theta + (2*(r - 1).*(r + 2).*n)./theta + (power(k,2)*power(r,2).*(r - 1).*m)./theta - (3*power(k,2)*r.*(r - 1).*m)./theta - (2*r.*(r - 1).*(r + 2).*m)./theta))./((power(r,2) - 4).*(r - 1)) - (power(k,2)*(r - 1).*m)./theta;
plot(r,D11)
hold on
plot(r,D12)
plot(r,D21)
plot(r,D22)
deltaD1=D11-D12;
deltaD2=D21-D22;
figure
plot(r,deltaD1)
hold on
plot(r,deltaD2)
%% 
%Variation of each variable with k
%D11=D1*,D12=D1**,D21=D2*,D22=D2**;
syms a k r miu
a=10,miu=0.4;k=(0:0.1:2),r=0.5;
A=(8*miu + 4*r - 4*miu*r + power(k,2)*r - power(k,2));
B=(4*r + power(k,2)*r - power(k,2) + 8);
C=(12*miu*r - 12*r - 16*miu - 3*power(k,2)*r + 6*miu*power(r,2) - 4*miu*power(r,3) + 2*power(k,2) + 4*power(r,3) + power(k,2)*power(r,2));
D=(- 2*power(r,3) + 3*power(r,2) + 6*r - 8);
E=(power(k,2)*power(r,2) - 3*power(k,2)*r + 2*power(k,2) + 4*power(r,3) + 6*power(r,2) - 12*r - 16);
F=(power(k,2)*power(r,2) - 3*power(k,2)*r + 2*power(k,2) + 4*power(r,3) + 8*power(r,2) - 8*r - 16);
G=(8*miu - 6*miu*r - 3*miu*power(r,2) + 2*miu*power(r,3) + 3*power(r,2) - 8);
H=(24*miu + 20*r - 20*miu*r + 3*power(k,2)*r- 3*power(k,2) - 12*miu*power(r,2) + 8*miu*power(r,3)  - 8*power(r,3) + 2*power(k,2)*power(r,2) - 2*power(k,2)*power(r,3));
I=(24*miu - 20*miu*r + power(k,2)*r - 12*miu*power(r,2) + 8*miu*power(r,3) + 12*power(r,2) - power(k,2)*power(r,2) - 24);
J=(- power(r,3) + power(r,2) + 3*r - 3);
K=power(k,4)* power((r-1),2)+ 8*power(k,2)*miu*( r-2)*power((r-1),2)+ 24*power(k,2)*r*(r-1)+32*miu*(1-miu) *(r-1) *power((r-2),2)+ 80*power(r,2) + 64;

D12=(a*(power(r,2) - 2)*C)./(D*E);
D22=(2*a*(power(r,2) - 2)*G)*power(D*E,-1);
D11=-(a*A)./(2*(r - 2)*B);
D21=-(2*a*(miu*r - 2*miu + 2))*power((r - 2)*B,-1);

plot(k,D11)
hold on
plot(k,D12)
plot(k,D21)
plot(k,D22)
deltaD1=D11-D12;
deltaD2=D21-D22;
figure
plot(k,deltaD1)
hold on
plot(k,deltaD2)
%%
%Trends of manufacturers'profits
%M11=¦ÐM1*,M12=¦ÐM1**,M21=¦ÐM2*,M22=¦ÐM2**
%Variation of each variable with r
syms a k r
a=10,miu=0.4,k=2,r=(0:0.05:1);

A=(8*miu + 4*r - 4*miu*r + power(k,2)*r - power(k,2));
B=(4*r + power(k,2)*r - power(k,2) + 8);
C=(12*miu*r - 12*r - 16*miu - 3*power(k,2)*r + 6*miu*power(r,2) - 4*miu*power(r,3) + 2*power(k,2) + 4*power(r,3) + power(k,2)*power(r,2));
D=(- 2*power(r,3) + 3*power(r,2) + 6*r - 8);
E=(power(k,2)*power(r,2) - 3*power(k,2)*r + 2*power(k,2) + 4*power(r,3) + 6*power(r,2) - 12*r - 16);
F=(power(k,2)*power(r,2) - 3*power(k,2)*r + 2*power(k,2) + 4*power(r,3) + 8*power(r,2) - 8*r - 16);
G=(8*miu - 6*miu*r - 3*miu*power(r,2) + 2*miu*power(r,3) + 3*power(r,2) - 8);

M11 =-(power(a,2)*(r - 1).*power(A,2))./(2*power((r - 2),2).*power(B,2));
M12 =(power(a,2)*(power(r,2) - 2).*(r - 1).*(r + 2).*power(C,2))./((2*power(r,2) + r - 4).*D.*power(E,2));
M21 =-(power(a,2)*(r - 1).*(power(k,2).*r - power(k,2) + 8).*power((miu*r - 2*miu + 2),2))./(power((r - 2),2).*power(B,2));
M22 =-(power(a,2)*(r - 1).*power(G,2).*F)./((r - 2).*(2*power(r,2) + r - 4).*(2*power(r,2) + r - 4).*power(E,2));

figure
plot(r,M11)
hold on
plot(r,M12)
plot(r,M21)
plot(r,M22)
deltaM1=M11-M12;
deltaM2=M21-M22;
figure
plot(r,deltaM1)
hold on
plot(r,deltaM2)
%%
%Trends of manufacturers'profits
%M11=¦ÐM1*,M12=¦ÐM1**,M21=¦ÐM2*,M22=¦ÐM2**
%Variation of each variable with k
%Trends of profits
%M11=¦°M1*,M12=¦°M1**,M21=¦°M2*,M22=¦°M2**%Variation of each variable with r
syms a k r
a=10;miu=0.4,k=(0:0.05:2),r=0.5;

A=(8*miu + 4*r - 4*miu*r + power(k,2)*r - power(k,2));
B=(4*r + power(k,2)*r - power(k,2) + 8);
C=(12*miu*r - 12*r - 16*miu - 3*power(k,2)*r + 6*miu*power(r,2) - 4*miu*power(r,3) + 2*power(k,2) + 4*power(r,3) + power(k,2)*power(r,2));
D=(- 2*power(r,3) + 3*power(r,2) + 6*r - 8);
E=(power(k,2)*power(r,2) - 3*power(k,2)*r + 2*power(k,2) + 4*power(r,3) + 6*power(r,2) - 12*r - 16);
F=(power(k,2)*power(r,2) - 3*power(k,2)*r + 2*power(k,2) + 4*power(r,3) + 8*power(r,2) - 8*r - 16);
G=(8*miu - 6*miu*r - 3*miu*power(r,2) + 2*miu*power(r,3) + 3*power(r,2) - 8);

M11 =-(power(a,2)*(r - 1)*power(A,2))./(2*power((r - 2),2)*power(B,2));
M12 =(power(a,2)*(power(r,2) - 2)*(r - 1)*(r + 2)*power(C,2))./((2*power(r,2) + r - 4)*D*power(E,2));
M21 =-(power(a,2)*(r - 1)*(power(k,2)*r - power(k,2) + 8)*power((miu*r - 2*miu + 2),2))./(power((r - 2),2)*power(B,2));
M22 =-(power(a,2)*(r - 1)*power(G,2)*F)./((r - 2)*(2*power(r,2) + r - 4)*(2*power(r,2) + r - 4)*power(E,2));

figure
plot(k,M11)
hold on
plot(k,M12)
plot(k,M21)
plot(k,M22)
deltaM1=M11-M12;
deltaM2=M21-M22;
figure
plot(k,deltaM1)
hold on
plot(k,deltaM2)
%%
%Trends of retailers'profits with r
%R12=¦ÐR1**,R22=¦ÐR2**
syms a k r
a=10;miu=0.4;k=2;r=(0:0.002:0.998);
theta=2*power(k,2)*power(r,4) - 5*power(k,2)*power(r,3) - 3*power(k,2)*power(r,2) + 14*power(k,2)*r - 8*power(k,2) + 8*r.^5 + 16*power(r,4) - 34*power(r,3) - 68*power(r,2) + 32*r + 64;
v=power(k,2)*power(r,2) - 3*power(k,2)*r + 2*power(k,2) + 4*power(r,2) - 16;
L=8*a*miu + 4*a*r - a*power(k,2) - 4*a*miu*r + a*power(k,2)*r;
m=8*a - 8*a*miu - 3*a*power(r,2) + 6*a*miu*r + 3*a*miu*power(r,2) - 2*a*miu*power(r,3);
n=2*a*power(k,2) - 12*a*r - 16*a*miu + 4*a*power(r,3) + a*power(k,2)*power(r,2) + 12*a*miu*r - 3*a*power(k,2)*r + 6*a*miu*power(r,2) - 4*a*miu*power(r,3);
H=2*a - 2*a*miu + a*miu*r;
J=a*miu + a*r - a*miu*r;

R12 =-((a*(1-r).*(miu*(2-r)+r) + (2*power(k,2)*(r - 1).*m)./theta + (2*(r - 1).*(r + 2).*n)./theta + (power(k,2)*power(r,2).*(r - 1).*m)./theta - (3*power(k,2)*r.*(r - 1).*m)./theta - (2*r.*(r - 1).*(r + 2).*m)./theta)./(power(r,2) - 4) + ((r - 1).*(r + 2).*n)./theta).*(a*miu - (a*(1-r).*(miu*(2-r)+r) + (2*power(k,2).*(r - 1).*m)./theta + (2*(r - 1).*(r + 2).*n)./theta + (power(k,2)*power(r,2).*(r - 1).*m)./theta - (3*power(k,2)*r.*(r - 1).*m)./theta - (2*r.*(r - 1).*(r + 2).*m)./theta)./((power(r,2) - 4).*(r - 1)) - (r.*(a*(1-r).*( miu*(2-r)-2) + (2*power(k,2)*(r - 1).*m)./theta + (4*(r - 1).*(r + 2).*m)./theta - (r.*(r - 1).*(r + 2).*n)./theta + (power(k,2)*power(r,2).*(r - 1).*m)./theta - (3*power(k,2)*r.*(r - 1).*m)./theta))./((power(r,2) - 4).*(r - 1)) + (power(k,2)*(r - 1).*m)./theta);
R22 =-((a*(1-r).*( miu*(2-r)-2) + (2*power(k,2)*(r - 1).*m)./theta + (4*(r - 1).*(r + 2).*m)./theta - (r.*(r - 1).*(r + 2).*n)./theta + (power(k,2)*power(r,2).*(r - 1).*m)./theta - (3*power(k,2)*r.*(r - 1).*m)./theta)./(power(r,2) - 4) + (2*(r - 1).*(r + 2).*m)./theta).*(a*(miu - 1) - (a*(1-r).*( miu*(2-r)-2) + (2*power(k,2)*(r - 1).*m)./theta + (4*(r - 1).*(r + 2).*m)./theta - (r.*(r - 1).*(r + 2).*n)./theta + (power(k,2)*power(r,2).*(r - 1).*m)./theta - (3*power(k,2)*r.*(r - 1).*m)./theta)./((power(r,2) - 4).*(r - 1)) - (r.*(a*(1-r).*(miu*(2-r)+r) + (2*power(k,2).*(r - 1).*m)./theta + (2*(r - 1).*(r + 2).*n)./theta + (power(k,2)*power(r,2).*(r - 1).*m)./theta - (3*power(k,2)*r.*(r - 1).*m)./theta - (2*r.*(r - 1).*(r + 2).*m)./theta))./((power(r,2) - 4).*(r - 1)) + (power(k,2)*(r - 1).*m)./theta);
R =((J + ((r - 1).*L)./v + (r.*(r - 1).*L)./v - (power(k,2)*(r - 1).*H)./v + (power(k,2)*r.*(r - 1).*H)./v)./(2*r + 2) - ((r - 1).*L)./v).*(a*miu + (J + ((r - 1).*L)./v + (r.*(r - 1).*L)./v - (power(k,2)*(r - 1).*H)./v + (power(k,2)*r.*(r - 1).*H)./v)./((2*r + 2).*(r - 1)) - (power(k,2)*(r - 1).*H)./v - (r.*(a - a*miu + a*miu*r + (4*(r - 1).*H)./v + (4*r.*(r - 1).*H)./v + (power(k,2)*(r - 1).*H)./v - (power(k,2)*r.*(r - 1).*H)./v))./((2*r + 2).*(r - 1))) - ((a - a*miu + a*miu*r + (4*(r - 1).*H)./v + (4*r.*(r - 1).*H)./v + (power(k,2)*(r - 1).*H)./v - (power(k,2)*r.*(r - 1).*H)./v)./(2*r + 2) - (4*(r - 1).*H)./v).*(a*(miu - 1) - (a - a*miu + a*miu*r + (4*(r - 1).*H)./v + (4*r.*(r - 1).*H)./v + (power(k,2)*(r - 1).*H)./v - (power(k,2)*r.*(r - 1).*H)./v)./((2*r + 2).*(r - 1)) - (power(k,2)*(r - 1).*H)./v + (r.*(J + ((r - 1).*L)./v + (r.*(r - 1).*L)./v - (power(k,2)*(r - 1).*H)./v + (power(k,2)*r.*(r - 1).*H)./v))./((2*r + 2).*(r - 1)));
plot(r,R12+R22)
hold on
plot(r,R)

%%
%Trends of retailers'profits with k
%R12=¦ÐR1**,R22=¦ÐR2**
syms a k r miu
a=10,miu=0.4,k=(0:0.1:2),r=0.5;
A=(8*miu + 4*r - 4*miu*r + power(k,2)*r - power(k,2));
B=(4*r + power(k,2)*r - power(k,2) + 8);
C=(12*miu*r - 12*r - 16*miu - 3*power(k,2)*r + 6*miu*power(r,2) - 4*miu*power(r,3) + 2*power(k,2) + 4*power(r,3) + power(k,2)*power(r,2));
D=(- 2*power(r,3) + 3*power(r,2) + 6*r - 8);
E=(power(k,2)*power(r,2) - 3*power(k,2)*r + 2*power(k,2) + 4*power(r,3) + 6*power(r,2) - 12*r - 16);
F=(power(k,2)*power(r,2) - 3*power(k,2)*r + 2*power(k,2) + 4*power(r,3) + 8*power(r,2) - 8*r - 16);
G=(8*miu - 6*miu*r - 3*miu*power(r,2) + 2*miu*power(r,3) + 3*power(r,2) - 8);
H=(24*miu + 20*r - 20*miu*r + 3*power(k,2)*r- 3*power(k,2) - 12*miu*power(r,2) + 8*miu*power(r,3)  - 8*power(r,3) + 2*power(k,2)*power(r,2) - 2*power(k,2)*power(r,3));
I=(24*miu - 20*miu*r + power(k,2)*r - 12*miu*power(r,2) + 8*miu*power(r,3) + 12*power(r,2) - power(k,2)*power(r,2) - 24);
J=(- power(r,3) + power(r,2) + 3*r - 3);
K=power(k,4)* power((r-1),2)+ 8*power(k,2)*miu*( r-2)*power((r-1),2)+ 24*power(k,2)*r*(r-1)+32*miu*(1-miu) *(r-1) *power((r-2),2)+ 80*power(r,2) + 64;

R12=(power(a,2)*power((power(r,2) - 2),2)*(1-r)*power(C,2))./(power(D,2)*power(E,2))
R22=4*power(a,2)*power((power(r,2) - 2),2)*(1-r)*power(G,2)*power((power(D,2)*power(E,2)),-1)
R=power(a,2)*K./(4*(r + 1)*power((r - 2),2)*power(B,2))
figure
plot(k,R12+R22)
hold on
plot(k,R)

%%
%Pareto zone with r
%R12=¦ÐR1**,R22=¦ÐR2**
syms a k r
a=10;miu=0.4,k=2,r=(0:0.002:0.998);
theta=2*power(k,2)*power(r,4) - 5*power(k,2)*power(r,3) - 3*power(k,2)*power(r,2) + 14*power(k,2)*r - 8*power(k,2) + 8*r.^5 + 16*power(r,4) - 34*power(r,3) - 68*power(r,2) + 32*r + 64;
v=power(k,2)*power(r,2) - 3*power(k,2)*r + 2*power(k,2) + 4*power(r,2) - 16;
L=8*a*miu + 4*a*r - a*power(k,2) - 4*a*miu*r + a*power(k,2)*r;
m=8*a - 8*a*miu - 3*a*power(r,2) + 6*a*miu*r + 3*a*miu*power(r,2) - 2*a*miu*power(r,3);=
n=2*a*power(k,2) - 12*a*r - 16*a*miu + 4*a*power(r,3) + a*power(k,2)*power(r,2) + 12*a*miu*r - 3*a*power(k,2)*r + 6*a*miu*power(r,2) - 4*a*miu*power(r,3);
H=2*a - 2*a*miu + a*miu*r;
J=a*miu + a*r - a*miu*r;

R12 =-((a*(1-r).*(miu*(2-r)+r) + (2*power(k,2)*(r - 1).*m)./theta + (2*(r - 1).*(r + 2).*n)./theta + (power(k,2)*power(r,2).*(r - 1).*m)./theta - (3*power(k,2)*r.*(r - 1).*m)./theta - (2*r.*(r - 1).*(r + 2).*m)./theta)./(power(r,2) - 4) + ((r - 1).*(r + 2).*n)./theta).*(a*miu - (a*(1-r).*(miu*(2-r)+r) + (2*power(k,2).*(r - 1).*m)./theta + (2*(r - 1).*(r + 2).*n)./theta + (power(k,2)*power(r,2).*(r - 1).*m)./theta - (3*power(k,2)*r.*(r - 1).*m)./theta - (2*r.*(r - 1).*(r + 2).*m)./theta)./((power(r,2) - 4).*(r - 1)) - (r.*(a*(1-r).*( miu*(2-r)-2) + (2*power(k,2)*(r - 1).*m)./theta + (4*(r - 1).*(r + 2).*m)./theta - (r.*(r - 1).*(r + 2).*n)./theta + (power(k,2)*power(r,2).*(r - 1).*m)./theta - (3*power(k,2)*r.*(r - 1).*m)./theta))./((power(r,2) - 4).*(r - 1)) + (power(k,2)*(r - 1).*m)./theta);
R22 =-((a*(1-r).*( miu*(2-r)-2) + (2*power(k,2)*(r - 1).*m)./theta + (4*(r - 1).*(r + 2).*m)./theta - (r.*(r - 1).*(r + 2).*n)./theta + (power(k,2)*power(r,2).*(r - 1).*m)./theta - (3*power(k,2)*r.*(r - 1).*m)./theta)./(power(r,2) - 4) + (2*(r - 1).*(r + 2).*m)./theta).*(a*(miu - 1) - (a*(1-r).*( miu*(2-r)-2) + (2*power(k,2)*(r - 1).*m)./theta + (4*(r - 1).*(r + 2).*m)./theta - (r.*(r - 1).*(r + 2).*n)./theta + (power(k,2)*power(r,2).*(r - 1).*m)./theta - (3*power(k,2)*r.*(r - 1).*m)./theta)./((power(r,2) - 4).*(r - 1)) - (r.*(a*(1-r).*(miu*(2-r)+r) + (2*power(k,2).*(r - 1).*m)./theta + (2*(r - 1).*(r + 2).*n)./theta + (power(k,2)*power(r,2).*(r - 1).*m)./theta - (3*power(k,2)*r.*(r - 1).*m)./theta - (2*r.*(r - 1).*(r + 2).*m)./theta))./((power(r,2) - 4).*(r - 1)) + (power(k,2)*(r - 1).*m)./theta);
R =((J + ((r - 1).*L)./v + (r.*(r - 1).*L)./v - (power(k,2)*(r - 1).*H)./v + (power(k,2)*r.*(r - 1).*H)./v)./(2*r + 2) - ((r - 1).*L)./v).*(a*miu + (J + ((r - 1).*L)./v + (r.*(r - 1).*L)./v - (power(k,2)*(r - 1).*H)./v + (power(k,2)*r.*(r - 1).*H)./v)./((2*r + 2).*(r - 1)) - (power(k,2)*(r - 1).*H)./v - (r.*(a - a*miu + a*miu*r + (4*(r - 1).*H)./v + (4*r.*(r - 1).*H)./v + (power(k,2)*(r - 1).*H)./v - (power(k,2)*r.*(r - 1).*H)./v))./((2*r + 2).*(r - 1))) - ((a - a*miu + a*miu*r + (4*(r - 1).*H)./v + (4*r.*(r - 1).*H)./v + (power(k,2)*(r - 1).*H)./v - (power(k,2)*r.*(r - 1).*H)./v)./(2*r + 2) - (4*(r - 1).*H)./v).*(a*(miu - 1) - (a - a*miu + a*miu*r + (4*(r - 1).*H)./v + (4*r.*(r - 1).*H)./v + (power(k,2)*(r - 1).*H)./v - (power(k,2)*r.*(r - 1).*H)./v)./((2*r + 2).*(r - 1)) - (power(k,2)*(r - 1).*H)./v + (r.*(J + ((r - 1).*L)./v + (r.*(r - 1).*L)./v - (power(k,2)*(r - 1).*H)./v + (power(k,2)*r.*(r - 1).*H)./v))./((2*r + 2).*(r - 1)));
lambdamin=R12./R;
lambdamax=1-R22./R;
figure
plot(r,lambdamin)
hold on
plot(r,lambdamax)

fill([r,fliplr(r)],[lambdamin,fliplr(lambdamax)],'r')

%%
%Pareto zone with k
%R12=¦ÐR1**,R22=¦ÐR2**
syms a k r miu
a=10,miu=0.4,k=(0:0.1:2),r=0.5;
A=(8*miu + 4*r - 4*miu*r + power(k,2)*r - power(k,2));
B=(4*r + power(k,2)*r - power(k,2) + 8);
C=(12*miu*r - 12*r - 16*miu - 3*power(k,2)*r + 6*miu*power(r,2) - 4*miu*power(r,3) + 2*power(k,2) + 4*power(r,3) + power(k,2)*power(r,2));
D=(- 2*power(r,3) + 3*power(r,2) + 6*r - 8);
E=(power(k,2)*power(r,2) - 3*power(k,2)*r + 2*power(k,2) + 4*power(r,3) + 6*power(r,2) - 12*r - 16);
F=(power(k,2)*power(r,2) - 3*power(k,2)*r + 2*power(k,2) + 4*power(r,3) + 8*power(r,2) - 8*r - 16);
G=(8*miu - 6*miu*r - 3*miu*power(r,2) + 2*miu*power(r,3) + 3*power(r,2) - 8);
H=(24*miu + 20*r - 20*miu*r + 3*power(k,2)*r- 3*power(k,2) - 12*miu*power(r,2) + 8*miu*power(r,3)  - 8*power(r,3) + 2*power(k,2)*power(r,2) - 2*power(k,2)*power(r,3));
I=(24*miu - 20*miu*r + power(k,2)*r - 12*miu*power(r,2) + 8*miu*power(r,3) + 12*power(r,2) - power(k,2)*power(r,2) - 24);
J=(- power(r,3) + power(r,2) + 3*r - 3);
K=power(k,4)* power((r-1),2)+ 8*power(k,2)*miu*( r-2)*power((r-1),2)+ 24*power(k,2)*r*(r-1)+32*miu*(1-miu) *(r-1) *power((r-2),2)+ 80*power(r,2) + 64;


R12=(power(a,2)*power((power(r,2) - 2),2)*(1-r)*power(C,2))./(power(D,2)*power(E,2))
R22=4*power(a,2)*power((power(r,2) - 2),2)*(1-r)*power(G,2)*power((power(D,2)*power(E,2)),-1)
R=power(a,2)*K./(4*(r + 1)*power((r - 2),2)*power(B,2))

lambdamin=R12./R;
lambdamax=1-R22./R;

figure
plot(k,lambdamin)
hold on
plot(k,lambdamax)
%%
%Total profit of two chains comparison with r
syms a k r
a=10,miu=0.4,k=2,r=(0:0.001:0.999);
theta=2*power(k,2)*power(r,4) - 5*power(k,2)*power(r,3) - 3*power(k,2)*power(r,2) + 14*power(k,2)*r - 8*power(k,2) + 8*r.^5 + 16*power(r,4) - 34*power(r,3) - 68*power(r,2) + 32*r + 64;
v=power(k,2)*power(r,2) - 3*power(k,2)*r + 2*power(k,2) + 4*power(r,2) - 16;
L=8*a*miu + 4*a*r - a*power(k,2) - 4*a*miu*r + a*power(k,2)*r;
m=8*a - 8*a*miu - 3*a*power(r,2) + 6*a*miu*r + 3*a*miu*power(r,2) - 2*a*miu*power(r,3);
n=2*a*power(k,2) - 12*a*r - 16*a*miu + 4*a*power(r,3) + a*power(k,2)*power(r,2) + 12*a*miu*r - 3*a*power(k,2)*r + 6*a*miu*power(r,2) - 4*a*miu*power(r,3);
H=2*a - 2*a*miu + a*miu*r;
J=a*miu + a*r - a*miu*r;

R12 =-((a*(1-r).*(miu*(2-r)+r) + (2*power(k,2)*(r - 1).*m)./theta + (2*(r - 1).*(r + 2).*n)./theta + (power(k,2)*power(r,2).*(r - 1).*m)./theta - (3*power(k,2)*r.*(r - 1).*m)./theta - (2*r.*(r - 1).*(r + 2).*m)./theta)./(power(r,2) - 4) + ((r - 1).*(r + 2).*n)./theta).*(a*miu - (a*(1-r).*(miu*(2-r)+r) + (2*power(k,2).*(r - 1).*m)./theta + (2*(r - 1).*(r + 2).*n)./theta + (power(k,2)*power(r,2).*(r - 1).*m)./theta - (3*power(k,2)*r.*(r - 1).*m)./theta - (2*r.*(r - 1).*(r + 2).*m)./theta)./((power(r,2) - 4).*(r - 1)) - (r.*(a*(1-r).*( miu*(2-r)-2) + (2*power(k,2)*(r - 1).*m)./theta + (4*(r - 1).*(r + 2).*m)./theta - (r.*(r - 1).*(r + 2).*n)./theta + (power(k,2)*power(r,2).*(r - 1).*m)./theta - (3*power(k,2)*r.*(r - 1).*m)./theta))./((power(r,2) - 4).*(r - 1)) + (power(k,2)*(r - 1).*m)./theta);
R22 =-((a*(1-r).*( miu*(2-r)-2) + (2*power(k,2)*(r - 1).*m)./theta + (4*(r - 1).*(r + 2).*m)./theta - (r.*(r - 1).*(r + 2).*n)./theta + (power(k,2)*power(r,2).*(r - 1).*m)./theta - (3*power(k,2)*r.*(r - 1).*m)./theta)./(power(r,2) - 4) + (2*(r - 1).*(r + 2).*m)./theta).*(a*(miu - 1) - (a*(1-r).*( miu*(2-r)-2) + (2*power(k,2)*(r - 1).*m)./theta + (4*(r - 1).*(r + 2).*m)./theta - (r.*(r - 1).*(r + 2).*n)./theta + (power(k,2)*power(r,2).*(r - 1).*m)./theta - (3*power(k,2)*r.*(r - 1).*m)./theta)./((power(r,2) - 4).*(r - 1)) - (r.*(a*(1-r).*(miu*(2-r)+r) + (2*power(k,2).*(r - 1).*m)./theta + (2*(r - 1).*(r + 2).*n)./theta + (power(k,2)*power(r,2).*(r - 1).*m)./theta - (3*power(k,2)*r.*(r - 1).*m)./theta - (2*r.*(r - 1).*(r + 2).*m)./theta))./((power(r,2) - 4).*(r - 1)) + (power(k,2)*(r - 1).*m)./theta);
R =((J + ((r - 1).*L)./v + (r.*(r - 1).*L)./v - (power(k,2)*(r - 1).*H)./v + (power(k,2)*r.*(r - 1).*H)./v)./(2*r + 2) - ((r - 1).*L)./v).*(a*miu + (J + ((r - 1).*L)./v + (r.*(r - 1).*L)./v - (power(k,2)*(r - 1).*H)./v + (power(k,2)*r.*(r - 1).*H)./v)./((2*r + 2).*(r - 1)) - (power(k,2)*(r - 1).*H)./v - (r.*(a - a*miu + a*miu*r + (4*(r - 1).*H)./v + (4*r.*(r - 1).*H)./v + (power(k,2)*(r - 1).*H)./v - (power(k,2)*r.*(r - 1).*H)./v))./((2*r + 2).*(r - 1))) - ((a - a*miu + a*miu*r + (4*(r - 1).*H)./v + (4*r.*(r - 1).*H)./v + (power(k,2)*(r - 1).*H)./v - (power(k,2)*r.*(r - 1).*H)./v)./(2*r + 2) - (4*(r - 1).*H)./v).*(a*(miu - 1) - (a - a*miu + a*miu*r + (4*(r - 1).*H)./v + (4*r.*(r - 1).*H)./v + (power(k,2)*(r - 1).*H)./v - (power(k,2)*r.*(r - 1).*H)./v)./((2*r + 2).*(r - 1)) - (power(k,2)*(r - 1).*H)./v + (r.*(J + ((r - 1).*L)./v + (r.*(r - 1).*L)./v - (power(k,2)*(r - 1).*H)./v + (power(k,2)*r.*(r - 1).*H)./v))./((2*r + 2).*(r - 1)));
M11 =((r - 1).*(a*miu + (J + ((r - 1).*L)./v + (r.*(r - 1).*L)./v - (power(k,2)*(r - 1).*H)./v + (power(k,2)*r.*(r - 1).*H)./v)./((2*r + 2).*(r - 1)) - (power(k,2)*(r - 1).*H)./v - (r.*(a - a*miu + a*miu*r + (4*(r - 1).*H)./v + (4*r.*(r - 1).*H)./v + (power(k,2)*(r - 1).*H)./v - (power(k,2)*r.*(r - 1).*H)./v))./((2*r + 2).*(r - 1))).*L)./v;
M12 =((r - 1).*(r + 2).*(a*miu - (a*(1-r).*(miu*(2-r)+r) + (2*power(k,2)*(r - 1).*m)./theta + (2*(r - 1).*(r + 2).*n)./theta + (power(k,2)*power(r,2).*(r - 1).*m)./theta - (3*power(k,2)*r.*(r - 1).*m)./theta - (2*r.*(r - 1).*(r + 2).*m)./theta)./((power(r,2) - 4).*(r - 1)) - (r.*(a*(1-r).*( miu*(2-r)-2) + (2*power(k,2)*(r - 1).*m)./theta + (4*(r - 1).*(r + 2).*m)./theta - (r.*(r - 1).*(r + 2).*n)./theta + (power(k,2)*power(r,2).*(r - 1).*m)./theta - (3*power(k,2)*r.*(r - 1).*m)./theta))/((power(r,2) - 4).*(r - 1)) + (power(k,2)*(r - 1).*m)./theta).*n)./theta;
M21 =- (4*(r - 1).*H.*(a*(miu - 1) - (a - a*miu + a*miu*r + (4*(r - 1).*H)./v + (4*r.*(r - 1).*H)./v + (power(k,2)*(r - 1).*H)./v - (power(k,2)*r.*(r - 1).*H)./v)/((2*r + 2).*(r - 1)) - (power(k,2)*(r - 1).*H)./v + (r.*(J + ((r - 1).*L)./v + (r.*(r - 1).*L)./v - (power(k,2)*(r - 1).*H)./v + (power(k,2)*r.*(r - 1).*H)./v))/((2*r + 2).*(r - 1))))./v - (power(k,2)*power((r - 1),2).*power(H,2))./power(v,2);
M22 =(2*(r - 1).*(r + 2).*(a*(miu - 1) - (a*(1-r).*( miu*(2-r)-2) + (2*power(k,2)*(r - 1).*m)./theta + (4*(r - 1).*(r + 2).*m)./theta - (r.*(r - 1).*(r + 2).*n)./theta + (power(k,2)*power(r,2).*(r - 1).*m)./theta - (3*power(k,2)*r.*(r - 1).*m)./theta)./((power(r,2) - 4).*(r - 1)) - (r.*(a*(1-r).*(miu*(2-r)+r) + (2*power(k,2)*(r - 1).*m)./theta + (2*(r - 1).*(r + 2).*n)./theta + (power(k,2)*power(r,2).*(r - 1).*m)./theta - (3*power(k,2)*r.*(r - 1).*m)./theta - (2*r.*(r - 1).*(r + 2).*m)./theta))./((power(r,2) - 4).*(r - 1)) + (power(k,2)*(r - 1).*m)./theta).*m)./theta - (power(k,2)*power((r-1),2).*power(m,2))./power(theta,2);
pai1=R+M11+M21;
pai2=R12+R22+M12+M22;

plot(r,pai2)
hold on
plot(r,pai1)

i=(r>=0.28&r<=0.51);
r1=[r(i),0.5];
pai21=[pai2(i),8.8];
pai11=[pai1(i),8.8];

fill([r1,fliplr(r1)],[pai21,fliplr(pai11)],'b')
%%
%Total profit of two chains comparison with r
syms a k r miu
a=10;miu=0.4;k=(0:0.05:2);r=0.5;
A=(8*miu + 4*r - 4*miu*r + power(k,2)*r - power(k,2));
B=(4*r + power(k,2)*r - power(k,2) + 8);
C=(12*miu*r - 12*r - 16*miu - 3*power(k,2)*r + 6*miu*power(r,2) - 4*miu*power(r,3) + 2*power(k,2) + 4*power(r,3) + power(k,2)*power(r,2));
D=(- 2*power(r,3) + 3*power(r,2) + 6*r - 8);
E=(power(k,2)*power(r,2) - 3*power(k,2)*r + 2*power(k,2) + 4*power(r,3) + 6*power(r,2) - 12*r - 16);
F=(power(k,2)*power(r,2) - 3*power(k,2)*r + 2*power(k,2) + 4*power(r,3) + 8*power(r,2) - 8*r - 16);
G=(8*miu - 6*miu*r - 3*miu*power(r,2) + 2*miu*power(r,3) + 3*power(r,2) - 8);
H=(24*miu + 20*r - 20*miu*r + 3*power(k,2)*r- 3*power(k,2) - 12*miu*power(r,2) + 8*miu*power(r,3)  - 8*power(r,3) + 2*power(k,2)*power(r,2) - 2*power(k,2)*power(r,3));
I=(24*miu - 20*miu*r + power(k,2)*r - 12*miu*power(r,2) + 8*miu*power(r,3) + 12*power(r,2) - power(k,2)*power(r,2) - 24);
J=(- power(r,3) + power(r,2) + 3*r - 3);
K=power(k,4)* power((r-1),2)+ 8*power(k,2)*miu*( r-2)*power((r-1),2)+ 24*power(k,2)*r*(r-1)+32*miu*(1-miu) *(r-1) *power((r-2),2)+ 80*power(r,2) + 64;

M11 =-(power(a,2)*(r - 1)*power(A,2))./(2*power((r - 2),2)*power(B,2));
M12 =(power(a,2)*(power(r,2) - 2)*(r - 1)*(r + 2)*power(C,2))./((2*power(r,2) + r - 4)*D*power(E,2));
M21 =-(power(a,2)*(r - 1)*(power(k,2)*r - power(k,2) + 8)*power((miu*r - 2*miu + 2),2))./(power((r - 2),2)*power(B,2));
M22 =-(power(a,2)*(r - 1)*power(G,2)*F)./((r - 2)*(2*power(r,2) + r - 4)*(2*power(r,2) + r - 4)*power(E,2));
R12=(power(a,2)*power((power(r,2) - 2),2)*(1-r)*power(C,2))./(power(D,2)*power(E,2));
R22=4*power(a,2)*power((power(r,2) - 2),2)*(1-r)*power(G,2)*power((power(D,2)*power(E,2)),-1);
R=power(a,2)*K./(4*(r + 1)*power((r - 2),2)*power(B,2));
MR12=R12+M12;
MR22=R22+M22;
plot(k,R12+R22+M12+M22)
hold on
plot(k,R+M11+M21)
%%
% Profit increments of each chain with  lambda
syms a k r miu lambda
a=10;miu=0.4;lambda=(0:0.05:1);k=2,r=0.5;
A=(8*miu + 4*r - 4*miu*r + power(k,2)*r - power(k,2));
B=(4*r + power(k,2)*r - power(k,2) + 8);
C=(12*miu*r - 12*r - 16*miu - 3*power(k,2)*r + 6*miu*power(r,2) - 4*miu*power(r,3) + 2*power(k,2) + 4*power(r,3) + power(k,2)*power(r,2));
D=(- 2*power(r,3) + 3*power(r,2) + 6*r - 8);
E=(power(k,2)*power(r,2) - 3*power(k,2)*r + 2*power(k,2) + 4*power(r,3) + 6*power(r,2) - 12*r - 16);
F=(power(k,2)*power(r,2) - 3*power(k,2)*r + 2*power(k,2) + 4*power(r,3) + 8*power(r,2) - 8*r - 16);
G=(8*miu - 6*miu*r - 3*miu*power(r,2) + 2*miu*power(r,3) + 3*power(r,2) - 8);
H=(24*miu + 20*r - 20*miu*r + 3*power(k,2)*r- 3*power(k,2) - 12*miu*power(r,2) + 8*miu*power(r,3)  - 8*power(r,3) + 2*power(k,2)*power(r,2) - 2*power(k,2)*power(r,3));
I=(24*miu - 20*miu*r + power(k,2)*r - 12*miu*power(r,2) + 8*miu*power(r,3) + 12*power(r,2) - power(k,2)*power(r,2) - 24);
J=(- power(r,3) + power(r,2) + 3*r - 3);
K=power(k,4)* power((r-1),2)+ 8*power(k,2)*miu*( r-2)*power((r-1),2)+ 24*power(k,2)*r*(r-1)+32*miu*(1-miu) *(r-1) *power((r-2),2)+ 80*power(r,2) + 64;
M11 =-(power(a,2)*(r - 1)*power(A,2))/(2*power((r - 2),2)*power(B,2));
M12 =(power(a,2)*(power(r,2) - 2)*(r - 1)*(r + 2)*power(C,2))/((2*power(r,2) + r - 4)*D*power(E,2));
M21 =-(power(a,2)*(r - 1)*(power(k,2)*r - power(k,2) + 8)*power((miu*r - 2*miu + 2),2))/(power((r - 2),2)*power(B,2));
M22 =-(power(a,2)*(r - 1)*power(G,2)*F)/((r - 2)*(2*power(r,2) + r - 4)*(2*power(r,2) + r - 4)*power(E,2));
R12=(power(a,2)*power((power(r,2) - 2),2)*(1-r)*power(C,2))/(power(D,2)*power(E,2));
R22=4*power(a,2)*power((power(r,2) - 2),2)*(1-r)*power(G,2)*power((power(D,2)*power(E,2)),-1);
R=power(a,2)*K/(4*(r + 1)*power((r - 2),2)*power(B,2));
R11=lambda*R;
R21=(1-lambda)*R;
MR11=R11+M11;
MR21=R21+M21;
MR12=R12+M12;
MR22=R22+M22;
deltaMR1=MR11-MR12;
deltaMR2=MR21-MR22;
figure
plot(lambda,deltaMR1)
hold on
plot(lambda,deltaMR2)
