# Supplementary material for: Optimization of competitive supply chains with retailers’ horizontal cooperation and consumers’ green preference
Source: Environ Sci Pollut Res Int. 2021 Jul 16;28(48):68426–47. doi: 10.1007/s11356-021-14192-y (PMC8718387; doi:10.1007/s11356-021-14192-y)
Supplement: Supplementary file 3 — (XLSX 77 kb) [file 11356_2021_14192_MOESM3_ESM.xlsx]

## Sheet: r
	Fig.2（a)				Fig.2(b)				Fig.5(b)		Fig.7(a)				Fig.8(a)		Fig.9(a)				Fig.9(b)		Fig.13(a)
r	p1*	p1**	p2*	p2**	w1*	w1**	w2*	w2**	e*	e**	D1*	D1**	D2*	D2**	ΔD1	ΔD1	πM1*	πM1**	πM2*	πM2**	πR1**	πR2**	λmin	λmax
0	7.5	7.5	15	15	5	5	10	10	5	5	2.5	2.5	5	5	0	0	12.5	12.5	25	25	6.25	25	0.2	0.2
0.05	7.71213	7.65574	14.0638	14.1317	4.98212	5.10489	9.28486	9.42312	4.64243	4.71451	2.62217	2.6851	4.88677	4.95644	-0.0629345	-0.0696665	13.064	13.7072	23.8208	24.4785	6.84929	23.3379	0.224478	0.235124
0.1	7.85803	7.75653	13.2379	13.3772	4.93151	5.17535	8.63014	8.9256	4.31507	4.47398	2.73973	2.86799	4.79452	4.94624	-0.12826	-0.151716	13.511	14.8428	22.7576	24.1316	7.40281	22.0187	0.245861	0.268716
0.15	7.94922	7.81194	12.5008	12.7072	4.85181	5.2178	8.02415	8.48749	4.01207	4.26775	2.85401	3.05193	4.72009	4.9644	-0.197925	-0.244311	13.8471	15.9244	21.7779	23.9216	7.91714	20.9485	0.264166	0.301027
0.2	7.99435	7.82824	11.8362	12.1001	4.74576	5.23646	7.45763	8.09401	3.72881	4.08788	2.9661	3.23973	4.66102	5.00766	-0.273628	-0.346641	14.0764	16.9647	20.8561	23.8212	8.39668	20.0613	0.279479	0.33227
0.25	8	7.80937	11.2308	11.5392	4.61538	5.23394	6.92308	7.73374	3.46154	3.92825	3.07692	3.43391	4.61538	5.07399	-0.356986	-0.458601	14.2012	17.9729	19.9704	23.8097	8.8438	19.309	0.291914	0.362652
0.3	7.97119	7.75748	10.6742	11.0111	4.46215	5.21164	6.41434	7.39747	3.20717	3.78387	3.18725	3.63691	4.58167	5.16228	-0.449663	-0.580609	14.222	18.9543	19.1025	23.8701	9.259	18.6544	0.30158	0.392396
0.35	7.91177	7.67323	10.1581	10.5044	4.2871	5.16993	5.92629	7.07745	2.96314	3.65052	3.29777	3.85123	4.55868	5.2722	-0.553463	-0.713519	14.1379	19.9106	18.2358	23.9874	9.64079	18.0675	0.308558	0.421743
0.4	7.82468	7.55598	9.67532	10.0092	4.09091	5.10826	5.45455	6.76679	2.72727	3.52437	3.40909	4.07952	4.54545	5.40404	-0.670426	-0.858581	13.9463	20.8393	17.3554	24.1468	9.98548	17.5222	0.312886	0.450959
0.45	7.71212	7.40373	9.22022	9.51627	3.87396	5.02514	4.99537	6.45899	2.49768	3.40171	3.52178	4.32471	4.54124	5.5587	-0.802929	-1.01746	13.6432	21.7323	16.4467	24.332	10.2867	16.9945	0.314547	0.480342
0.5	7.57576	7.21311	8.78788	9.01639	3.63636	4.91803	4.54545	6.14754	2.27273	3.27869	3.63636	4.59016	4.54545	5.7377	-0.9538	-1.19225	13.2231	22.5746	15.4959	24.523	10.5348	16.4606	0.313454	0.510229
0.55	7.41676	6.97907	8.37412	8.49998	3.37802	4.78315	4.10188	5.82552	2.05094	3.15106	3.75335	4.87982	4.55764	5.94325	-1.12647	-1.38561	12.6789	23.3409	14.4885	24.6933	10.7157	15.895	0.309432	0.541008
0.6	7.23592	6.6945	7.97535	7.95643	3.09859	4.61515	3.66197	5.48511	1.83099	3.0138	3.87324	5.19838	4.57746	6.17828	-1.32514	-1.60082	12.0016	23.9913	13.41	24.8056	10.8093	15.2685	0.302195	0.573139
0.65	7.03367	6.34962	7.58839	7.37337	2.79757	4.40655	3.22328	5.11702	1.61164	2.86067	3.99652	5.55163	4.60469	6.44672	-1.5551	-1.84203	11.1805	24.4635	12.2448	24.8046	10.7872	14.5461	0.291312	0.607179
0.7	6.81019	5.931	7.21043	6.73575	2.47423	4.14697	2.78351	4.70965	1.39175	2.68356	4.12371	5.94675	4.63918	6.75364	-1.82304	-2.11446	10.203	24.661	10.9762	24.6058	10.6091	13.6835	0.276154	0.643822
0.75	6.56535	5.42008	6.83891	6.02441	2.12766	3.82185	2.34043	4.24798	1.17021	2.47155	4.25532	6.39291	4.68085	7.10571	-2.13759	-2.42486	9.05387	24.4327	9.58579	24.0763	10.2173	12.6228	0.255814	0.683961
0.8	6.2988	4.79083	6.47147	5.21405	1.75676	3.41042	1.89189	3.7117	0.945946	2.20934	4.39189	6.90204	4.72973	7.51176	-2.51015	-2.78203	7.71549	23.5389	8.05332	23.0002	9.52764	11.2853	0.228984	0.728773
0.85	6.00994	4.00595	6.10593	4.26995	1.3602	2.88244	1.43577	3.0724	0.717884	1.87484	4.53401	7.49008	4.78589	7.9837	-2.95608	-3.19781	6.16716	21.5897	6.35608	21.0141	8.4152	9.56093	0.193752	0.779869
0.9	5.69794	3.01041	5.74019	3.14256	0.936455	2.19251	0.9699	2.28876	0.48495	1.43496	4.68227	8.17896	4.8495	8.538	-3.49668	-3.6885	4.38474	17.9324	4.46835	17.4823	6.68953	7.28974	0.147255	0.839532
0.95	5.36173	1.72004	5.37221	1.75794	0.483736	1.27004	0.492077	1.29802	0.246038	0.838111	4.83736	8.99998	4.92077	9.19826	-4.16261	-4.2775	2.34001	11.4304	2.36086	11.2371	4.04998	4.2304	0.0850646	0.911146
1	5	0	5	0	0	0	0	0	0	0	5	10	5	10	-5	-5	0	0	0	0	0	0	0	1

## Sheet: k
	Fig.3(a)				Fig.3(b)				Fig.5(a)		Fig.7(b)				Fig.8(b)		Fig.10（a）				Fig.10(b)		Fig.13(b)
k2	p1*	p1**	p2*	p2**	w1*	w1**	w2*	w2**	e*	e**	D1*	D1**	D2*	D2**	ΔD1	ΔD1	πM1*	πM1**	πM2*	πM2**	πR1**	πR2**	λmin	λmax
0	6.66667	6.11111	6.66667	6.11111	3.33333	4.16667	3.33333	4.16667	0	0	3.33333	3.88889	3.33333	3.88889	-0.555556	-0.555556	11.1111	16.2037	11.1111	16.2037	7.56173	7.56173	0.340278	0.659722
0.4	6.73516	6.18829	6.82648	6.31458	3.35616	4.21929	3.42466	4.3054	0.541486	0.726126	3.35616	3.938	3.42466	4.01837	-0.581838	-0.593712	11.2638	16.6156	11.4351	16.7734	7.75393	8.07365	0.337266	0.648828
0.8	6.80751	6.27078	6.99531	6.53207	3.38028	4.27553	3.52113	4.45368	0.787348	1.06227	3.38028	3.9905	3.52113	4.15677	-0.610217	-0.635643	11.4263	17.0615	11.7784	17.3845	7.96204	8.63937	0.334286	0.637276
1.2	6.88406	6.35916	7.17391	6.76507	3.4058	4.33579	3.62319	4.61255	0.992251	1.34741	3.4058	4.04674	3.62319	4.30504	-0.640943	-0.681855	11.5995	17.5458	12.1429	18.0417	8.18805	9.2667	0.33135	0.625
1.6	6.96517	6.45408	7.36318	7.01531	3.43284	4.40051	3.73134	4.78316	1.17995	1.61341	3.43284	4.10714	3.73134	4.46429	-0.674307	-0.732942	11.7844	18.0735	12.5306	18.7503	8.43431	9.96492	0.32847	0.611921
2	7.05128	6.55629	7.5641	7.28477	3.46154	4.4702	3.84615	4.96689	1.35982	1.87313	3.46154	4.17219	3.84615	4.63576	-0.710647	-0.789608	11.9822	18.6505	12.9438	19.5167	8.70357	10.7451	0.325661	0.597949
2.4	7.14286	6.66667	7.77778	7.57576	3.49206	4.54545	3.96825	5.16529	1.5369	2.13388	3.49206	4.24242	3.96825	4.82094	-0.750361	-0.852683	12.1945	19.2837	13.385	20.3481	8.99908	11.6207	0.322942	0.582978
2.8	7.24044	6.78623	8.00546	7.89096	3.52459	4.62697	4.09836	5.3802	1.71447	2.40075	3.52459	4.31851	4.09836	5.02152	-0.793918	-0.92316	12.4227	19.9816	13.8572	21.2532	9.32476	12.6078	0.320333	0.566883
3.2	7.34463	6.91617	8.24859	8.23353	3.55932	4.71557	4.23729	5.61377	1.89497	2.67793	3.55932	4.4012	4.23729	5.23952	-0.841876	-1.00223	12.6688	20.7542	14.3637	22.2422	9.68527	13.7263	0.317861	0.549517
3.6	7.45614	7.0579	8.50877	8.6072	3.59649	4.81221	4.38596	5.86854	2.08045	2.96927	3.59649	4.49139	4.38596	5.47731	-0.894902	-1.09134	12.9347	21.6135	14.9084	23.3272	10.0863	15.0005	0.315555	0.530703
4	7.57576	7.21311	8.78788	9.01639	3.63636	4.91803	4.54545	6.14754	2.27273	3.27869	3.63636	4.59016	4.54545	5.7377	-0.9538	-1.19225	13.2231	22.5746	15.4959	24.523	10.5348	16.4606	0.313454	0.510229
4.4	7.7044	7.38382	9.08805	9.46644	3.67925	5.03442	4.71698	6.45439	2.47361	3.61036	3.67925	4.6988	4.71698	6.0241	-1.01955	-1.30712	13.5368	23.6557	16.1312	25.8472	11.0393	18.1449	0.311601	0.487835
4.8	7.84314	7.57246	9.41176	9.96377	3.72549	5.16304	4.90196	6.79348	2.68491	3.969	3.72549	4.81884	4.90196	6.34058	-1.09335	-1.43862	13.8793	24.8799	16.8205	27.3216	11.6106	20.1015	0.310053	0.463204
5.2	7.9932	7.78203	9.7619	10.5163	3.77551	5.30593	5.10204	7.17017	2.90861	4.36014	3.77551	4.9522	5.10204	6.69216	-1.17669	-1.59012	14.2545	26.276	17.5708	28.9732	12.2621	22.3925	0.30888	0.435939
5.6	8.15603	8.01619	10.1418	11.1336	3.82979	5.46559	5.31915	7.59109	3.14685	4.79035	3.82979	5.10121	5.31915	7.08502	-1.27143	-1.76587	14.6673	27.8811	18.3907	30.8356	13.0112	25.0988	0.308167	0.405542
6	8.33333	8.27957	10.5556	11.828	3.88889	5.64516	5.55556	8.06452	3.40207	5.26772	3.88889	5.26882	5.55556	7.52688	-1.37993	-1.97133	15.1235	29.7433	19.2901	32.9518	13.8802	28.327	0.308027	0.371374
6.4	8.52713	8.57798	11.0078	12.6147	3.95349	5.84862	5.81395	8.60092	3.67707	5.80234	3.95349	5.45872	5.81395	8.02752	-1.50523	-2.21357	15.6301	31.926	20.2812	35.3769	14.8988	32.2206	0.308602	0.332608
6.8	8.73984	8.91892	11.5041	13.5135	4.02439	6.08108	6.09756	9.21376	3.97512	6.40708	4.02439	5.67568	6.09756	8.59951	-1.65129	-2.50195	16.1957	34.5142	21.3786	38.1831	16.1066	36.9758	0.310081	0.288151
7.2	8.97436	9.31217	12.0513	14.5503	4.10256	6.34921	6.41026	9.92063	4.30013	7.09863	4.10256	5.92593	6.41026	9.25926	-1.82336	-2.849	16.831	37.6249	22.6003	41.4672	17.5583	42.8669	0.312719	0.236527
7.6	9.23423	9.77077	12.6577	15.7593	4.18919	6.66189	6.75676	10.745	4.65677	7.89917	4.18919	6.21777	6.75676	10.0287	-2.02858	-3.2719	17.5493	41.4221	23.9682	45.3609	19.3303	50.2869	0.316861	0.1757
8	9.52381	10.3125	13.3333	17.1875	4.28571	7.03125	7.14286	11.7188	5.05076	8.83883	4.28571	6.5625	7.14286	10.9375	-2.27679	-3.79464	18.3673	46.1426	25.5102	50.0488	21.5332	59.8145	0.322998	0.102783

## Sheet: Fig.4(a)
k2 μ r	0	0.5	1	1.5	2	2.5	3	3.5	4	4.5	5	5.5	6	6.5	7	7.5	8
0	-128	-120	-112	-104	-96	-88	-80	-72	-64	-56	-48	-40	-32	-24	-16	-8	0
0.05	-139.223	-130.799	-122.399	-114.02	-105.665	-97.3315	-89.021	-80.733	-72.4676	-64.2247	-56.0044	-47.8066	-39.6315	-31.4789	-23.3488	-15.2413	-7.15638
0.1	-150.42	-141.702	-133.025	-124.389	-115.792	-107.237	-98.7217	-90.2471	-81.813	-73.4194	-65.0663	-56.7537	-48.4816	-40.25	-32.0589	-23.9083	-15.7982
0.15	-161.48	-152.597	-143.769	-134.994	-126.274	-117.608	-108.996	-100.438	-91.9343	-83.4849	-75.0897	-66.7487	-58.4618	-50.2292	-42.0507	-33.9264	-25.8563
0.2	-172.289	-163.367	-154.51	-145.716	-136.987	-128.321	-119.72	-111.182	-102.709	-94.2993	-85.9538	-77.6723	-69.4548	-61.3014	-53.2119	-45.1864	-37.225
0.25	-182.725	-173.887	-165.12	-156.423	-147.797	-139.241	-130.755	-122.339	-113.994	-105.719	-97.5146	-89.3804	-81.3164	-73.3228	-65.3994	-57.5464	-49.7637
0.3	-192.666	-184.029	-175.466	-166.977	-158.56	-150.218	-141.949	-133.753	-125.631	-117.582	-109.607	-101.705	-93.8773	-86.1227	-78.4415	-70.8339	-63.2998
0.35	-201.988	-193.662	-185.409	-177.23	-169.125	-161.093	-153.136	-145.253	-137.444	-129.708	-122.047	-114.459	-106.946	-99.5062	-92.1405	-84.8488	-77.6309
0.4	-210.567	-202.65	-194.804	-187.031	-179.33	-171.7	-164.143	-156.657	-149.244	-141.902	-134.633	-127.436	-120.31	-113.257	-106.275	-99.366	-92.5286
0.45	-218.278	-210.859	-203.508	-196.225	-189.011	-181.864	-174.785	-167.774	-160.832	-153.957	-147.151	-140.413	-133.742	-127.14	-120.606	-114.14	-107.742
0.5	-225	-218.156	-211.375	-204.656	-198	-191.406	-184.875	-178.406	-172	-165.656	-159.375	-153.156	-147	-140.906	-134.875	-128.906	-123
0.55	-230.615	-224.41	-218.261	-212.167	-206.13	-200.148	-194.221	-188.35	-182.535	-176.776	-171.073	-165.425	-159.832	-154.296	-148.815	-143.39	-138.02
0.6	-235.01	-229.494	-224.025	-218.605	-213.233	-207.909	-202.632	-197.404	-192.224	-187.091	-182.007	-176.971	-171.983	-167.042	-162.15	-157.306	-152.509
0.65	-238.081	-233.288	-228.535	-223.821	-219.148	-214.514	-209.92	-205.366	-200.852	-196.378	-191.943	-187.548	-183.193	-178.878	-174.603	-170.367	-166.172
0.7	-239.73	-235.68	-231.662	-227.675	-223.72	-219.796	-215.904	-212.043	-208.214	-204.416	-200.65	-196.915	-193.212	-189.54	-185.899	-182.291	-178.713
0.75	-239.873	-236.571	-233.292	-230.037	-226.805	-223.596	-220.411	-217.25	-214.111	-210.997	-207.905	-204.837	-201.793	-198.772	-195.774	-192.8	-189.85
0.8	-238.436	-235.871	-233.322	-230.788	-228.271	-225.77	-223.284	-220.815	-218.362	-215.925	-213.503	-211.098	-208.709	-206.335	-203.978	-201.637	-199.311
0.85	-235.362	-233.508	-231.664	-229.83	-228.005	-226.19	-224.384	-222.588	-220.801	-219.024	-217.257	-215.499	-213.75	-212.012	-210.282	-208.563	-206.852
0.9	-230.609	-229.428	-228.252	-227.08	-225.913	-224.75	-223.592	-222.438	-221.289	-220.144	-219.004	-217.869	-216.737	-215.611	-214.488	-213.371	-212.257
0.95	-224.155	-223.596	-223.038	-222.481	-221.925	-221.371	-220.817	-220.265	-219.714	-219.165	-218.616	-218.069	-217.523	-216.978	-216.434	-215.891	-215.35
1	-216	-216	-216	-216	-216	-216	-216	-216	-216	-216	-216	-216	-216	-216	-216	-216	-216

## Sheet: Fig.4(b)
k2 ξ r	0	0.5	1	1.5	2	2.5	3	3.5	4	4.5	5	5.5	6	6.5	7	7.5	8
0	-32	-30	-28	-26	-24	-22	-20	-18	-16	-14	-12	-10	-8	-6	-4	-2	0
0.05	-33.9568	-32.2003	-30.4439	-28.6875	-26.931	-25.1746	-23.4182	-21.6617	-19.9053	-18.1489	-16.3925	-14.636	-12.8796	-11.1232	-9.36673	-7.61029	-5.85386
0.1	-35.8142	-34.2878	-32.7614	-31.235	-29.7086	-28.1822	-26.6558	-25.1294	-23.603	-22.0766	-20.5502	-19.0238	-17.4974	-15.971	-14.4446	-12.9182	-11.3918
0.15	-37.5536	-36.2428	-34.932	-33.6211	-32.3103	-30.9995	-29.6887	-28.3779	-27.0671	-25.7563	-24.4455	-23.1347	-21.8239	-20.5131	-19.2023	-17.8915	-16.5807
0.2	-39.1565	-38.0461	-36.9357	-35.8253	-34.7149	-33.6045	-32.4941	-31.3837	-30.2733	-29.1629	-28.0525	-26.9421	-25.8317	-24.7213	-23.6109	-22.5005	-21.3901
0.25	-40.6055	-39.6797	-38.7539	-37.8281	-36.9023	-35.9766	-35.0508	-34.125	-33.1992	-32.2734	-31.3477	-30.4219	-29.4961	-28.5703	-27.6445	-26.7188	-25.793
0.3	-41.8839	-41.1265	-40.3691	-39.6117	-38.8543	-38.0969	-37.3395	-36.5821	-35.8247	-35.0673	-34.3099	-33.5525	-32.7951	-32.0377	-31.2803	-30.5229	-29.7655
0.35	-42.9763	-42.3707	-41.7652	-41.1596	-40.554	-39.9485	-39.3429	-38.7374	-38.1318	-37.5263	-36.9207	-36.3152	-35.7096	-35.104	-34.4985	-33.8929	-33.2874
0.4	-43.8682	-43.3978	-42.9274	-42.457	-41.9866	-41.5162	-41.0458	-40.5754	-40.105	-39.6346	-39.1642	-38.6938	-38.2234	-37.753	-37.2826	-36.8122	-36.3418
0.45	-44.5466	-44.1946	-43.8427	-43.4908	-43.1388	-42.7869	-42.435	-42.0831	-41.7311	-41.3792	-41.0273	-40.6753	-40.3234	-39.9715	-39.6195	-39.2676	-38.9157
0.5	-45	-44.75	-44.5	-44.25	-44	-43.75	-43.5	-43.25	-43	-42.75	-42.5	-42.25	-42	-41.75	-41.5	-41.25	-41
0.55	-45.2186	-45.0543	-44.89	-44.7257	-44.5614	-44.397	-44.2327	-44.0684	-43.9041	-43.7398	-43.5755	-43.4112	-43.2469	-43.0826	-42.9183	-42.754	-42.5897
0.6	-45.1942	-45.0998	-45.0054	-44.911	-44.8166	-44.7222	-44.6278	-44.5334	-44.439	-44.3446	-44.2502	-44.1558	-44.0614	-43.967	-43.8726	-43.7782	-43.6838
0.65	-44.9209	-44.8812	-44.8415	-44.8018	-44.7622	-44.7225	-44.6828	-44.6431	-44.6034	-44.5637	-44.5241	-44.4844	-44.4447	-44.405	-44.3653	-44.3257	-44.286
0.7	-44.3945	-44.3951	-44.3957	-44.3963	-44.3969	-44.3975	-44.3981	-44.3987	-44.3993	-44.3999	-44.4005	-44.4011	-44.4017	-44.4023	-44.4029	-44.4035	-44.4041
0.75	-43.6133	-43.6406	-43.668	-43.6953	-43.7227	-43.75	-43.7773	-43.8047	-43.832	-43.8594	-43.8867	-43.9141	-43.9414	-43.9688	-43.9961	-44.0234	-44.0508
0.8	-42.5779	-42.6195	-42.6611	-42.7027	-42.7443	-42.7859	-42.8275	-42.8691	-42.9107	-42.9523	-42.9939	-43.0355	-43.0771	-43.1187	-43.1603	-43.2019	-43.2435
0.85	-41.2916	-41.3362	-41.3807	-41.4253	-41.4699	-41.5144	-41.559	-41.6036	-41.6481	-41.6927	-41.7373	-41.7818	-41.8264	-41.871	-41.9155	-41.9601	-42.0047
0.9	-39.7602	-39.7978	-39.8354	-39.873	-39.9106	-39.9482	-39.9858	-40.0234	-40.061	-40.0986	-40.1362	-40.1738	-40.2114	-40.249	-40.2866	-40.3242	-40.3618
0.95	-37.9924	-38.0146	-38.0368	-38.059	-38.0812	-38.1034	-38.1255	-38.1477	-38.1699	-38.1921	-38.2143	-38.2365	-38.2587	-38.2809	-38.3031	-38.3253	-38.3475
1	-36	-36	-36	-36	-36	-36	-36	-36	-36	-36	-36	-36	-36	-36	-36	-36	-36

## Sheet: Fig.4(c)
k2 ε r	0	0.5	1	1.5	2	2.5	3	3.5	4	4.5	5	5.5	6	6.5	7	7.5	8
0	128	120	112	104	96	88	80	72	64	56	48	40	32	24	16	8	0
0.05	139.223	129.568	120.072	110.733	101.552	92.5287	83.6633	74.9558	66.4061	58.0143	49.7802	41.704	33.7856	26.0251	18.4223	10.9774	3.69031
0.1	150.42	139.057	127.976	117.178	106.663	96.4303	86.4805	76.8133	67.4289	58.3271	49.508	40.9717	32.718	24.747	17.0587	9.65303	2.5301
0.15	161.48	148.403	135.703	123.379	111.433	99.8628	88.6699	77.8539	67.4148	57.3525	47.6672	38.3586	29.427	20.8722	12.6944	4.89334	-2.53081
0.2	172.289	157.547	143.248	129.392	115.978	103.008	90.4808	78.3962	66.7545	55.5558	44.7998	34.4868	24.6167	15.1894	6.20502	-2.33649	-10.4351
0.25	182.725	166.426	150.61	135.279	120.43	106.065	92.183	78.7846	65.8696	53.438	41.4899	30.0251	19.0437	8.54572	-1.46887	-11.0001	-20.0479
0.3	192.666	174.978	157.791	141.106	124.922	109.239	94.057	79.3766	65.1975	51.5197	38.3431	25.6678	13.4937	1.82095	-9.35055	-20.0208	-30.1897
0.35	201.988	183.139	164.788	146.938	129.586	112.734	96.3818	80.5288	65.1752	50.321	35.9663	22.1111	8.75527	-4.10109	-16.458	-28.3155	-39.6735
0.4	210.567	190.841	171.595	152.83	134.547	116.744	99.4223	82.5816	66.2218	50.3429	34.945	20.0281	5.59208	-8.36293	-21.837	-34.8301	-47.3422
0.45	218.278	198.012	178.196	158.827	139.908	121.438	103.417	85.8441	68.7204	52.0456	35.8197	20.0426	4.71443	-10.1649	-24.5953	-38.5769	-52.1096
0.5	225	204.578	184.562	164.953	145.75	126.953	108.562	90.5781	73	55.8281	39.0625	22.7031	6.75	-8.79688	-23.9375	-38.6719	-53
0.55	230.615	210.456	190.654	171.207	152.117	133.383	115.005	96.9829	79.3171	62.0075	45.0539	28.4565	12.2152	-3.66993	-19.199	-34.3719	-49.1887
0.6	235.01	215.559	196.409	177.56	159.013	140.767	122.823	105.18	87.8389	70.799	54.0605	37.6235	21.4879	5.65374	-9.87897	-25.1102	-40.0401
0.65	238.081	219.791	201.747	183.948	166.394	149.084	132.02	115.201	98.6273	82.2983	66.2144	50.3755	34.7817	19.4329	4.32919	-10.5295	-25.1431
0.7	239.73	223.053	206.566	190.269	174.161	158.242	142.514	126.975	111.625	96.4657	81.4956	66.7151	52.1242	37.7229	23.5113	9.48936	-4.34299
0.75	239.873	225.238	210.74	196.381	182.158	168.074	154.127	140.318	126.647	113.113	99.7174	86.4592	73.3386	60.3558	47.5106	34.8032	22.2334
0.8	238.436	226.233	214.12	202.1	190.17	178.333	166.586	154.932	143.369	131.897	120.517	109.228	98.0313	86.9258	75.9118	64.9893	54.1583
0.85	235.362	225.922	216.535	207.201	197.92	188.692	179.518	170.396	161.328	152.312	143.35	134.441	125.585	116.783	108.033	99.3365	90.6931
0.9	230.609	224.189	217.792	211.421	205.073	198.749	192.45	186.175	179.924	173.697	167.495	161.317	155.163	149.033	142.927	136.846	130.789
0.95	224.155	220.918	217.686	214.461	211.243	208.03	204.823	201.623	198.429	195.241	192.059	188.883	185.714	182.55	179.393	176.242	173.097
1	216	216	216	216	216	216	216	216	216	216	216	216	216	216	216	216	216

## Sheet: Fig.4(d)
k2 η r	0	0.5	1	1.5	2	2.5	3	3.5	4	4.5	5	5.5	6	6.5	7	7.5	8
0	128	90	56	26	0	-22	-40	-54	-64	-70	-72	-70	-64	-54	-40	-22	0
0.05	139.223	99.1956	62.775	29.9611	0.753745	-24.847	-46.8411	-65.2285	-80.0094	-91.1836	-98.7513	-102.712	-103.067	-99.8145	-92.9556	-82.4902	-68.4181
0.1	150.42	108.748	70.3038	35.0876	3.09925	-25.6613	-51.1939	-73.4987	-92.5757	-108.425	-121.046	-130.439	-136.605	-139.543	-139.253	-135.735	-128.989
0.15	161.48	118.596	78.5773	41.4242	7.13671	-24.2852	-52.8414	-78.532	-101.357	-121.316	-138.41	-152.638	-164.001	-172.498	-178.129	-180.895	-180.795
0.2	172.289	128.666	87.565	48.9856	12.9278	-20.6084	-51.623	-80.1159	-106.087	-129.537	-150.465	-168.872	-184.757	-198.12	-208.962	-217.282	-223.081
0.25	182.725	138.87	97.2136	57.754	20.4917	-14.5734	-47.4412	-78.1117	-106.585	-132.861	-156.94	-178.821	-198.505	-215.992	-231.282	-244.374	-255.27
0.3	192.666	149.109	107.446	67.6771	29.8018	-6.17959	-40.2672	-72.4609	-102.761	-131.167	-157.679	-182.297	-205.022	-225.852	-244.789	-261.832	-276.981
0.35	201.988	159.269	118.161	78.666	40.7833	4.51286	-30.1452	-63.1908	-94.6241	-124.445	-152.654	-179.25	-204.234	-227.605	-249.364	-269.511	-288.045
0.4	210.567	169.223	129.232	90.5945	53.3109	17.3808	-17.1957	-50.4185	-82.2878	-112.803	-141.966	-169.774	-196.229	-221.33	-245.078	-267.472	-288.512
0.45	218.278	178.834	140.507	103.299	67.2087	32.2366	-1.61736	-34.3532	-65.971	-96.4706	-125.852	-154.115	-181.261	-207.288	-232.197	-255.988	-278.661
0.5	225	187.953	151.812	116.578	82.25	48.8281	16.3125	-15.2969	-46	-75.7969	-104.688	-132.672	-159.75	-185.922	-211.188	-235.547	-259
0.55	230.615	196.424	162.95	130.195	98.1586	66.8399	36.2393	6.35676	-22.8076	-51.2539	-78.9821	-105.992	-132.284	-157.858	-182.714	-206.851	-230.271
0.6	235.01	204.08	173.704	143.881	114.612	85.8959	57.7339	30.1255	3.07067	-23.4306	-49.3782	-74.7722	-99.6126	-123.899	-147.633	-170.812	-193.438
0.65	238.081	210.753	183.837	157.334	131.243	105.564	80.2979	55.4441	31.0026	6.97352	-16.6432	-39.8476	-62.6396	-85.0193	-106.987	-128.541	-149.684
0.7	239.73	216.269	193.102	170.228	147.648	125.362	103.37	81.6722	60.2678	39.1574	18.3407	-2.18203	-22.411	-42.346	-61.9872	-81.3346	-100.388
0.75	239.873	220.457	201.239	182.217	163.393	144.766	126.337	108.104	90.0693	72.2316	54.5911	37.1478	19.9019	2.85315	-13.9983	-30.6525	-47.1094
0.8	238.436	223.15	207.985	192.941	178.02	163.219	148.541	133.984	119.548	105.235	91.0423	76.9717	63.0227	49.1953	35.4895	21.9053	8.44268
0.85	235.362	224.187	213.078	202.035	191.057	180.145	169.298	158.517	147.802	137.152	126.568	116.05	105.597	95.2095	84.8878	74.6318	64.4414
0.9	230.609	223.423	216.266	209.136	202.034	194.96	187.914	180.896	173.905	166.942	160.008	153.101	146.222	139.37	132.547	125.751	118.984
0.95	224.155	220.729	217.31	213.898	210.492	207.093	203.7	200.314	196.935	193.562	190.196	186.836	183.484	180.137	176.798	173.465	170.138
1	216	216	216	216	216	216	216	216	216	216	216	216	216	216	216	216	216

## Sheet: Fig.6
k2 α r	0	0.5	1	1.5	2	2.5	3	3.5	4	4.5	5	5.5	6	6.5	7	7.5	8
0	64	59.5	55	50.5	46	41.5	37	32.5	28	23.5	19	14.5	10	5.5	1	-3.5	-8
0.05	63.7902	59.5188	55.2473	50.9759	46.7045	42.433	38.1616	33.8901	29.6187	25.3473	21.0758	16.8044	12.533	8.26152	3.99008	-0.281356	-4.55279
0.1	63.1633	59.1268	55.0903	51.0538	47.0173	42.9808	38.9443	34.9078	30.8713	26.8348	22.7983	18.7618	14.7253	10.6888	6.6523	2.6158	-1.4207
0.15	62.1267	58.3303	54.534	50.7377	46.9414	43.1451	39.3488	35.5525	31.7562	27.9598	24.1635	20.3672	16.5709	12.7746	8.97829	5.18197	1.38566
0.2	60.6925	57.1405	53.5885	50.0365	46.4845	42.9325	39.3805	35.8285	32.2765	28.7245	25.1725	21.6205	18.0685	14.5165	10.9645	7.41254	3.86054
0.25	58.8779	55.5732	52.2686	48.9639	45.6592	42.3545	39.0498	35.7451	32.4404	29.1357	25.8311	22.5264	19.2217	15.917	12.6123	9.30762	6.00293
0.3	56.7044	53.6489	50.5934	47.5379	44.4824	41.4269	38.3714	35.3159	32.2604	29.2049	26.1494	23.0939	20.0384	16.9829	13.9274	10.8719	7.81638
0.35	54.1979	51.3923	48.5867	45.7812	42.9756	40.17	37.3645	34.5589	31.7534	28.9478	26.1422	23.3367	20.5311	17.7255	14.92	12.1144	9.30885
0.4	51.3884	48.8324	46.2764	43.7204	41.1644	38.6084	36.0524	33.4964	30.9404	28.3844	25.8284	23.2724	20.7164	18.1604	15.6044	13.0484	10.4924
0.45	48.31	46.0021	43.6941	41.3862	39.0782	36.7703	34.4624	32.1544	29.8465	27.5386	25.2306	22.9227	20.6147	18.3068	15.9989	13.6909	11.383
0.5	45	42.9375	40.875	38.8125	36.75	34.6875	32.625	30.5625	28.5	26.4375	24.375	22.3125	20.25	18.1875	16.125	14.0625	12
0.55	41.499	39.6782	37.8574	36.0365	34.2157	32.3949	30.5741	28.7533	26.9325	25.1117	23.2909	21.47	19.6492	17.8284	16.0076	14.1868	12.366
0.6	37.8502	36.2662	34.6822	33.0982	31.5142	29.9302	28.3462	26.7622	25.1782	23.5942	22.0102	20.4262	18.8422	17.2582	15.6742	14.0902	12.5062
0.65	34.099	32.7458	31.3927	30.0395	28.6863	27.3331	25.9799	24.6267	23.2735	21.9203	20.5672	19.214	17.8608	16.5076	15.1544	13.8012	12.448
0.7	30.2927	29.1632	28.0337	26.9042	25.7747	24.6452	23.5157	22.3862	21.2567	20.1272	18.9977	17.8682	16.7387	15.6092	14.4797	13.3502	12.2207
0.75	26.4795	25.5654	24.6514	23.7373	22.8232	21.9092	20.9951	20.0811	19.167	18.2529	17.3389	16.4248	15.5107	14.5967	13.6826	12.7686	11.8545
0.8	22.7082	22.0002	21.2922	20.5842	19.8762	19.1682	18.4602	17.7522	17.0442	16.3362	15.6282	14.9202	14.2122	13.5042	12.7962	12.0882	11.3802
0.85	19.0276	18.5152	18.0027	17.4903	16.9779	16.4654	15.953	15.4405	14.9281	14.4157	13.9032	13.3908	12.8784	12.3659	11.8535	11.341	10.8286
0.9	15.4855	15.157	14.8285	14.5	14.1715	13.843	13.5145	13.186	12.8575	12.529	12.2005	11.872	11.5435	11.215	10.8865	10.558	10.2295
0.95	12.1283	11.971	11.8137	11.6564	11.4991	11.3418	11.1845	11.0272	10.8698	10.7125	10.5552	10.3979	10.2406	10.0833	9.92596	9.76865	9.61134
1	9	9	9	9	9	9	9	9	9	9	9	9	9	9	9	9	9

## Sheet: Fig.11(a)
k2 δ r	0	0.5	1	1.5	2	2.5	3	3.5	4	4.5	5	5.5	6	6.5	7	7.5	8
0	-131072	-108000	-87808	-70304	-55296	-42592	-32000	-23328	-16384	-10976	-6912	-4000	-2048	-864	-256	-32	0
0.05	-143104	-119331	-98347.8	-79980.6	-64055.4	-50397.9	-38833.9	-29189.5	-21290.2	-14962.2	-10031.1	-6322.81	-3663.23	-1878.18	-793.5	-235.048	-28.6693
0.1	-154419	-130275	-108787	-89802.1	-73164	-58718.3	-46310.2	-35784.9	-26987.6	-19763.5	-13957.9	-9415.85	-5982.67	-3503.52	-1823.6	-788.118	-242.268
0.15	-164702	-140536	-118855	-99525.8	-82412.2	-67379.9	-54294.2	-43020.4	-33423.5	-25369	-18721.9	-13347.5	-9111.09	-5877.83	-3512.95	-1881.65	-849.163
0.2	-173647	-149814	-128263	-108882	-91555.4	-76167.8	-62604.8	-50751.4	-40492.9	-31714.4	-24301.1	-18138.2	-13110.7	-9103.92	-6002.85	-3692.69	-2058.55
0.25	-180964	-157811	-136716	-117585	-100322	-84830.9	-71017	-58784.1	-48036.7	-38679.1	-30615.6	-23750.6	-17988.4	-13233.4	-9389.73	-6361.82	-4053.93
0.3	-186392	-164246	-143922	-125339	-108421	-93090.9	-79269.8	-66880.4	-55844.8	-46085.5	-37524.5	-30084.2	-23686.7	-18254.3	-13709.1	-9973.39	-6969.28
0.35	-189709	-168870	-149607	-131857	-115560	-100653	-87076	-74766.4	-63662.9	-53704.1	-44828.3	-36974	-30079.7	-24083.7	-18924.5	-14540.4	-10869.8
0.4	-190746	-171471	-153529	-136871	-121451	-107221	-94135	-82144.4	-71202.5	-61261.9	-52275.2	-44195.3	-36974.7	-30566.1	-24922.1	-19995.4	-15738.5
0.45	-189397	-171893	-155488	-140146	-125831	-112511	-100148	-88707.4	-78155	-68455.1	-59572.5	-51472.1	-44118.7	-37477.1	-31511.9	-26188.1	-21470.3
0.5	-185625	-170042	-155340	-141493	-128476	-116264	-104832	-94155.4	-84208	-74965	-66401.4	-58491.8	-51211.1	-44534.1	-38435.6	-32890.3	-27873
0.55	-179467	-165896	-153008	-140786	-129212	-118271	-107944	-98213.7	-89063.9	-80476.8	-72435.3	-64922.1	-57920	-51411.7	-45379.8	-39807.2	-34676.5
0.6	-171040	-159508	-148487	-137966	-127932	-118376	-109286	-100650	-92458.4	-84698.9	-77360.6	-70432.4	-63902.9	-57761.1	-51995.6	-46595.3	-41548.8
0.65	-160538	-151014	-141855	-133054	-124604	-116499	-108730	-101293	-94179.7	-87383.5	-80897.5	-74715.2	-68829.5	-63233.8	-57921.1	-52884.7	-48117.7
0.7	-148230	-140627	-133269	-126155	-119278	-112637	-106227	-100044	-94084.3	-88344.5	-82820.6	-77508.7	-72405.1	-67505.9	-62807.4	-58305.6	-53996.7
0.75	-134454	-128633	-122967	-117453	-112091	-106877	-101810	-96889	-92110.9	-87474.1	-82976.8	-78617	-74392.8	-70302.4	-66343.7	-62514.9	-58814
0.8	-119600	-115384	-111256	-107215	-103261	-99391.6	-95607.3	-91906.8	-88289.3	-84754.1	-81300.3	-77927	-74633.5	-71418.9	-68282.5	-65223.3	-62240.6
0.85	-104102	-101283	-98507.9	-95775.3	-93085.1	-90437.1	-87831.1	-85266.8	-82743.8	-80262	-77821	-75420.6	-73060.5	-70740.4	-68460	-66219	-64017.3
0.9	-88418.1	-86770.6	-85139.4	-83524.4	-81925.6	-80342.8	-78776.1	-77225.3	-75690.5	-74171.4	-72668.2	-71180.6	-69708.7	-68252.4	-66811.7	-65386.4	-63976.5
0.95	-73009.6	-72300.1	-71594	-70891.2	-70191.8	-69495.7	-68803	-68113.6	-67427.6	-66744.9	-66065.5	-65389.4	-64716.6	-64047.2	-63381	-62718.1	-62058.5
1	-58320	-58320	-58320	-58320	-58320	-58320	-58320	-58320	-58320	-58320	-58320	-58320	-58320	-58320	-58320	-58320	-58320

## Sheet: Fig.11(b)
k2 θ r	0	0.5	1	1.5	2	2.5	3	3.5	4	4.5	5	5.5	6	6.5	7	7.5	8
0	16384	13500	10976	8788	6912	5324	4000	2916	2048	1372	864	500	256	108	32	4	0
0.05	17026.1	14220.7	11741.5	9568.56	7681.58	6060.42	4684.91	3534.89	2590.2	1830.66	1236.11	786.391	461.328	240.758	104.516	32.4335	4.34641
0.1	17507.8	14806.7	12398.3	10265.9	8392.7	6761.94	5356.86	4160.72	3156.75	2328.21	1658.32	1130.35	727.525	433.096	230.306	102.399	32.6174
0.15	17815.3	15242.2	12928.7	10861.2	9025.84	7408.88	5996.55	4775.12	3730.82	2849.9	2118.61	1523.19	1049.88	684.927	414.582	225.087	102.686
0.2	17938.8	15514.6	13318	11337.9	9563.14	7982.54	6585	5359.36	4294.47	3379.21	2602.42	1952.97	1419.71	991.499	657.196	405.659	225.745
0.25	17873	15615.5	13554.9	11682.4	9989.04	8465.96	7104.26	5895.05	4829.43	3898.51	3093.39	2405.18	1824.99	1343.92	953.082	643.576	406.511
0.3	17617.4	15540.7	13632	11884.4	10290.9	8844.46	7538.11	6364.89	5317.79	4389.85	3574.07	2863.47	2251.06	1729.87	1292.91	933.185	643.725
0.35	17176	15290.5	13546.2	11937.6	10459.5	9106.28	7872.7	6753.35	5742.84	4835.78	4026.8	3310.5	2681.51	2134.44	1663.9	1264.52	930.903
0.4	16557.8	14870	13298.7	11839.8	10489.3	9243.06	8097.11	7047.35	6089.72	5220.14	4434.55	3728.89	3099.1	2541.11	2050.85	1624.27	1257.29
0.45	15776.5	14288.7	12895.1	11592.8	10378.9	9250.21	8203.87	7236.85	6346.15	5528.78	4781.75	4102.07	3486.73	2932.74	2437.12	1996.86	1608.97
0.5	14850	13560.5	12345.6	11203.2	10131.1	9127.2	8189.3	7315.28	6503	5750.31	5055.08	4415.15	3828.38	3292.62	2805.73	2365.58	1970
0.55	13799.8	12703.4	11664.4	10681.5	9753.02	8877.61	8053.75	7279.96	6554.74	5876.62	5244.1	4655.72	4109.97	3605.37	3140.45	2713.71	2323.68
0.6	12650.9	11738.6	10869.4	10042	9255.61	8509.17	7801.7	7132.23	6499.75	5903.29	5341.86	4814.47	4320.14	3857.87	3426.69	3025.61	2653.64
0.65	11430.2	10690.5	9981.52	9302.78	8653.64	8033.45	7441.6	6877.48	6340.45	5829.89	5345.18	4885.69	4450.82	4039.92	3652.39	3287.59	2944.9
0.7	10166.7	9585.01	9024.43	8484.57	7965.06	7465.54	6985.64	6524.99	6083.22	5659.97	5254.87	4867.55	4497.65	4144.78	3808.6	3488.72	3184.79
0.75	8889.49	8449.63	8023.3	7610.29	7210.41	6823.46	6449.24	6087.56	5738.21	5400.99	5075.71	4762.16	4460.16	4169.49	3889.97	3621.39	3363.55
0.8	7627.52	7311.86	7004.12	6704.21	6412.03	6127.5	5850.51	5580.97	5318.79	5063.87	4816.12	4575.44	4341.74	4114.93	3894.9	3681.57	3474.84
0.85	6408.24	6198.45	5992.7	5790.96	5593.18	5399.33	5209.38	5023.28	4841	4662.51	4487.76	4316.72	4149.35	3985.62	3825.49	3668.92	3515.87
0.9	5256.72	5134.41	5013.7	4894.6	4777.08	4661.15	4546.79	4433.98	4322.73	4213.02	4104.85	3998.19	3893.04	3789.39	3687.24	3586.56	3487.36
0.95	4194.75	4142.01	4089.64	4037.61	3985.95	3934.64	3883.67	3833.07	3782.81	3732.9	3683.34	3634.12	3585.25	3536.73	3488.54	3440.71	3393.21
1	3240	3240	3240	3240	3240	3240	3240	3240	3240	3240	3240	3240	3240	3240	3240	3240	3240

## Sheet: Fig.12
k2 DR r	0	0.5	1	1.5	2	2.5	3	3.5	4	4.5	5	5.5	6	6.5	7	7.5	8
0	0	0	0	0	0	-1.77636e-15	0	0	0	0	0	0	0	0	0	0	NaN
0.05	0.338807	0.348463	0.357657	0.365817	0.372013	0.374711	0.371328	0.357389	0.32484	0.258456	0.127569	-0.135036	-0.694602	-2.02959	-5.92233	-22.7232	-228.814
0.1	0.734216	0.753347	0.771244	0.786649	0.797553	0.8007	0.79072	0.758514	0.688147	0.550489	0.289324	-0.211702	-1.21661	-3.40428	-8.86274	-26.0762	-112.091
0.15	1.19302	1.22136	1.24739	1.26907	1.28327	1.28498	1.26618	1.2136	1.10476	0.900058	0.526503	-0.158404	-1.45418	-4.05428	-9.7903	-24.5082	-73.3362
0.2	1.72324	1.76047	1.79396	1.8209	1.837	1.8356	1.80627	1.73226	1.58606	1.321	0.854788	0.0352299	-1.43642	-4.19305	-9.71599	-21.9776	-53.9438
0.25	2.33444	2.38012	2.42034	2.45147	2.4681	2.46205	2.4208	2.32484	2.14306	1.82455	1.28316	0.367292	-1.20327	-3.97889	-9.12759	-19.3931	-42.1785
0.3	3.03801	3.09164	3.13777	3.17198	3.1878	3.17571	3.12145	3.00342	2.78818	2.42279	1.82111	0.83812	-0.78021	-3.50144	-8.24046	-16.9325	-34.1115
0.35	3.84766	3.90863	3.9598	3.99598	4.00975	3.99042	3.92239	3.78261	3.53641	3.1306	2.48164	1.45459	-0.175966	-2.80203	-7.13968	-14.5794	-28.0394
0.4	4.77999	4.84762	4.90293	4.94001	4.95064	4.92318	4.84109	4.6805	4.40647	3.96698	3.28298	2.2315	0.615783	-1.88965	-5.84507	-12.2631	-23.0881
0.45	5.8553	5.92886	5.98742	6.02447	6.03112	5.99512	5.89936	5.71977	5.42204	4.95649	4.24996	3.19248	1.61492	-0.75024	-4.34012	-9.8976	-18.747
0.5	7.09877	7.17749	7.23849	7.27481	7.27713	7.23283	7.12473	6.92921	6.61338	6.13094	5.41565	4.37117	2.85454	0.648741	-2.58469	-7.39074	-14.681
0.55	8.54204	8.62521	8.68806	8.72338	8.72165	8.6703	8.55255	8.34583	8.01954	7.53161	6.82361	5.81308	4.38179	2.35687	-0.520028	-4.64524	-10.6456
0.6	10.2257	10.3127	10.3773	10.412	10.4075	10.3517	10.2288	10.0179	9.69144	9.21242	8.53088	7.57838	6.25988	4.44131	1.93006	-1.5565	-6.44328
0.65	12.203	12.2937	12.3604	12.3959	12.3914	12.3358	12.2146	12.0095	11.6964	11.2444	10.6124	9.74578	8.57125	6.98873	4.85981	1.98977	-1.90079
0.7	14.546	14.6409	14.7112	14.7505	14.7509	14.7024	14.5929	14.4069	14.1249	13.7221	13.1668	12.4178	11.4218	10.1081	8.38284	6.11891	3.1421
0.75	17.3564	17.4571	17.5341	17.5822	17.5946	17.5636	17.4793	17.3298	17.1004	16.773	16.325	15.728	14.9462	13.934	12.6328	10.9666	8.83579
0.8	20.7851	20.8945	20.9834	21.0477	21.0825	21.0822	21.0399	20.9476	20.7954	20.5717	20.2623	19.85	19.314	18.6285	17.7616	16.6739	15.3157
0.85	25.0722	25.1947	25.3021	25.3918	25.461	25.5062	25.5237	25.509	25.4567	25.3609	25.2145	25.0092	24.7351	24.3809	23.9328	23.3746	22.6869
0.9	30.6363	30.7741	30.9039	31.0248	31.1356	31.2349	31.3214	31.3933	31.4488	31.4859	31.5024	31.4955	31.4624	31.3998	31.3039	31.1706	30.995
0.95	38.3031	38.4376	38.5706	38.7022	38.832	38.9599	39.0857	39.2092	39.3303	39.4486	39.564	39.6762	39.7849	39.8898	39.9906	40.087	40.1786
1	50	50	50	50	50	50	50	50	50	50	50	50	50	50	50	50	50
